# Supplementary material for: Ets transcription factor GABP controls T cell homeostasis and immunity
Source: Nat Commun. 2017 Oct 20;8:1062. doi: 10.1038/s41467-017-01020-6 (PMC5648787; doi:10.1038/s41467-017-01020-6)
Supplement: Supplementary file 4 — Supplementary Data 1 [file 41467_2017_1020_MOESM4_ESM.xlsx]

## Sheet: Supplemental Table 1
Supplementary Data 1: Differentially expressed genes in GABPa-deficient T cells (1.5X or greater, either 0hr or 18hr, shared between CD4 and CD8)
			CD4 KO vs WT (0hr)		CD8 KO vs WT (0hr)		CD4 KO vs WT (18hr)		CD8 KO vs WT (18hr)
Probe ID	GeneID	GeneSymbol	log2FC	adj.P.Val	log2FC	adj.P.Val	log2FC	adj.P.Val	log2FC	adj.P.Val
1433554_at	231874	Ccz1	-3.01158	0.000509373	-2.62137	0.000822964	-3.54508	4.78e-05	-2.82065	0.00128327
1418905_at	26425	Nubp1	-2.97709	0.00131301	-1.88926	0.00994488	-3.042	0.000162311	-1.77303	0.0113946
1451281_at	22758	Zscan12	-2.75295	0.000977571	-2.03911	0.00493595	-3.02082	7.67e-05	-2.78985	0.00128327
1430500_s_at	53375	Mtx2	-2.73855	0.00294797	-3.39351	0.000893253	-2.00846	0.00427571	-2.69713	0.00259943
1419660_at	67008	Yae1d1	-2.60458	0.00304054	-3.12477	0.00136247	-3.6241	0.000109455	-3.08569	0.00178707
1419722_at	259277	Klk8	-2.39346	0.00135537	-1.30663	0.0250092	-3.03924	7.56e-05	-1.65201	0.00693319
1460348_at	71890	Mad2l2	-2.37437	0.00246073	-1.74591	0.0105999	-3.31321	7.56e-05	-1.9688	0.00472629
1448774_at	66592	Stoml2	-2.325	0.00294797	-1.12091	0.0692089	-3.02734	0.000124118	-2.04468	0.00423636
1420642_a_at	67067	Romo1	-2.31714	0.00701547	-1.87298	0.0154942	-3.19117	0.000213712	-2.54456	0.00288789
1419584_at	209683	Ttc28	-2.19858	0.0304741	-2.2162	0.0277454	-0.835401	0.306976	-0.896323	0.265144
1423711_at	69702	Ndufaf1	-2.18918	0.0193958	-2.37114	0.0113173	-3.24089	0.000546709	-2.63006	0.00634212
1418885_a_at	170718	Idh3b	-2.18894	0.00135537	-1.53223	0.00688743	-1.89942	0.000535047	-1.84505	0.00235181
1460352_s_at	75669	Pik3r4	-2.07789	0.00294797	-2.35332	0.00146429	-3.45151	4.95e-05	-2.27778	0.00178707
1456310_a_at	67513	Faap20	-2.04012	0.0208501	-2.51976	0.00688743	-1.98777	0.00673357	-2.09604	0.0138479
1426593_a_at	71999	Fbxo22	-1.99031	0.00294797	-1.88636	0.00493595	-1.56073	0.00293809	-1.05338	0.0409156
1426917_s_at	74616	Scrn3	-1.98616	0.00135537	-1.02067	0.034381	-1.5031	0.00156243	-0.592625	0.140369
1416503_at	17035	Lxn	-1.94616	0.0177994	-2.21823	0.00796554	-1.97981	0.00432389	-1.98367	0.0119861
1448316_at	68119	Cmtm3	-1.91603	0.0177994	-1.41155	0.0488768	-1.51801	0.0143009	-1.08153	0.0965552
1451151_s_at	52708	Zfp410	-1.83063	0.0102643	-1.27609	0.039127	-1.9792	0.00146877	-1.38434	0.0271344
1436510_a_at	71268	Lrrfip2	-1.79826	0.00294797	-1.36819	0.0111601	-1.1481	0.00877784	-1.49138	0.00634212
1426883_at	107375	Slc25a45	-1.70928	0.00361088	-1.07798	0.034381	-0.87472	0.0318461	-0.266151	0.5015
1416329_at	20430	Cyfip1	-1.66535	0.0477005	-0.748533	0.415725	-1.32001	0.0424154	-1.63582	0.0353078
1416535_at	51812	Mcrs1	-1.64516	0.0177994	-1.38543	0.0323672	-2.34231	0.000568303	-1.26986	0.036466
1417499_at	30059	Timm10	-1.61937	0.0260111	-0.706626	0.357916	-2.2089	0.00157436	-1.35693	0.0401405
1435802_at	232879	Zbtb45	-1.59905	0.0288488	-1.50984	0.0357642	-1.7249	0.0065105	-1.02851	0.102948
1448333_at	11544	Adprh	-1.5471	0.00327708	-1.14694	0.0148578	-2.78086	4.78e-05	-1.31625	0.00662378
1449352_at	56626	Poll	-1.54337	0.00304054	-1.4549	0.00494051	-1.46778	0.00108164	-1.34178	0.00594436
1452648_at	21376	Tbrg1	-1.5214	0.0144285	-1.85977	0.00493595	-2.82687	7.67e-05	-1.89142	0.00288789
1424431_at	78752	Csgalnact2	-1.50927	0.0477005	-1.43205	0.0478243	-0.437102	0.526306	-0.751028	0.216444
1417103_at	13202	Ddt	-1.48911	0.0213568	-1.25724	0.039127	-1.6715	0.00371989	-1.18807	0.0403588
1426907_s_at	106794	Dhx57	-1.42427	0.0129603	-1.04553	0.039127	-1.36544	0.00381134	-0.538492	0.198359
1427069_at	67948	Fbxo28	-1.4239	0.0177994	-1.25957	0.0250092	-1.06631	0.0197842	-0.536744	0.230539
1425271_at	19183	Psmc3ip	-1.39532	0.0559278	-0.107226	0.919348	-2.70218	0.000493268	-1.98653	0.0086469
1451130_at	67023	Use1	-1.39223	0.0102643	-0.93364	0.0453349	-1.15977	0.00618538	-0.652329	0.114965
1421251_at	22700	Zfp40	-1.31874	0.0277659	-1.75787	0.00688743	-1.42763	0.00612928	-1.06476	0.0487624
1421739_a_at	17179	Matk	-1.31829	0.0317207	-1.26773	0.0360184	-0.59621	0.21406	-0.774876	0.129701
1419239_at	22712	Zfp54	-1.27836	0.0194533	-0.908543	0.0689352	-1.75043	0.000967782	-1.01786	0.0365573
1450880_at	94063	Mrpl16	-1.22998	0.0177994	-0.836711	0.0717807	-1.31194	0.00360809	-1.42918	0.00634212
1434676_at	210376	Mtmr9	-1.19888	0.0301737	-1.52677	0.00994488	-2.51737	0.000140423	-1.78493	0.00386024
1428331_at	70153	2210016F16Rik	-1.19854	0.01892	-0.686742	0.137512	-2.09698	0.000187377	-1.29876	0.00941668
1423245_at	26894	Cops7a	-1.16196	0.0177994	-0.808286	0.0676638	-2.49581	6.99e-05	-1.8206	0.00178707
1448948_at	19729	Slc50a1	-1.14692	0.0177994	-0.940344	0.0365826	-2.03277	0.000162311	-0.804936	0.052717
1449349_at	17766	Nudt1	-1.12629	0.0553882	-0.957174	0.0814461	-2.97635	7.67e-05	-2.28268	0.00178707
1438199_at	102032	Smim19	-1.12274	0.0213568	-1.10244	0.0215024	-1.35505	0.00259883	-0.961169	0.0331123
1454947_a_at	79560	Ublcp1	-1.10567	0.103211	-1.11067	0.0813585	-1.15697	0.0306814	-2.26968	0.00288789
1425299_s_at	67674	Trmt112	-1.10096	0.0213568	-0.966386	0.0356618	-1.49197	0.00119184	-1.35691	0.00634212
1448449_at	56532	Ripk3	-1.09453	0.0183852	-0.417774	0.383039	-2.68412	4.78e-05	-1.47509	0.00288789
1437052_s_at	20527	Slc2a3	-1.07788	0.0260111	-1.05577	0.0272565	-1.03089	0.0103857	-0.613356	0.124844
1449910_at	102639598	Gm14296	-1.01325	0.100467	-0.477172	0.496879	-1.34438	0.00962782	-1.09509	0.0489354
1430656_a_at	70396	Asnsd1	-0.98137	0.102152	-0.810677	0.155388	-1.2914	0.0102991	-1.51362	0.0125742
1452111_at	232536	Mrps35	-0.933949	0.0737272	-0.543573	0.318383	-1.30426	0.00507746	-0.98922	0.0393422
1418387_at	75339	Mphosph8	-0.932274	0.0784855	-1.15577	0.0277454	-0.916402	0.0293472	-1.15859	0.0265058
1434563_at	320119	Rps6kc1	-0.929758	0.0288488	-1.34188	0.00557044	-1.04085	0.00552153	-1.4888	0.00235181
1420967_at	18408	Slc25a15	-0.910522	0.175512	-0.595999	0.407251	-2.15866	0.00100468	-1.32885	0.0331123
1427935_at	108755	Lyrm2	-0.906331	0.109911	-1.07059	0.0460299	-2.99928	6.99e-05	-2.01842	0.00235181
1415685_at	76784	Mtif2	-0.887088	0.0404873	-0.778702	0.0597337	-1.85885	0.000187377	-1.222	0.00693319
1426625_at	78834	Zfp623	-0.883952	0.150446	-0.472288	0.484612	-1.72347	0.00238925	-1.14605	0.0380627
1419260_a_at	20638	Snrpb	-0.872304	0.0219324	-0.58849	0.0946182	-0.764786	0.0132824	-1.03062	0.00808526
1451244_a_at	67255	Zfp422	-0.857824	0.0699506	-0.887888	0.0495327	-2.08842	0.000162311	-0.952907	0.0331123
1423395_at	53424	Tsnax	-0.836409	0.230883	-1.71755	0.0132105	-1.59842	0.00603272	-2.91903	0.00144358
1434271_at	230101	Gba2	-0.805743	0.0732272	-0.477618	0.301302	-1.42402	0.00124326	-1.06748	0.0175033
1451000_at	66271	Tmem126a	-0.760449	0.271957	-0.124767	0.886619	-1.79456	0.00279095	-1.2124	0.0393111
1451562_at	223267	Ggact	-0.756526	0.370816	-1.16649	0.0941296	-1.86459	0.00452581	-1.85705	0.0126379
1422628_at	107373	Fam111a	-0.738923	0.159679	-0.260095	0.700451	-1.95356	0.000406165	-0.924645	0.046931
1424299_at	67013	Oma1	-0.73493	0.0423986	-0.796065	0.0272565	-1.54225	0.000194848	-0.991568	0.00847155
1448969_at	68017	Ftsj2	-0.69467	0.259449	-0.700218	0.213525	-1.57806	0.00307589	-1.33587	0.0184874
1416373_at	18041	Nfs1	-0.681764	0.147245	-0.363377	0.484197	-2.43714	6.99e-05	-1.60845	0.00235181
1421821_at	16835	Ldlr	-0.681242	0.222469	-0.103658	0.887281	-1.37074	0.00425872	-1.03703	0.036171
1426891_at	68925	Rpap1	-0.650686	0.194838	-0.359773	0.519012	-1.74042	0.000568303	-0.928296	0.0383526
1424047_at	232449	Dera	-0.608412	0.147245	-0.585149	0.132771	-1.88465	0.000131712	-1.26784	0.00470939
1449275_at	67099	Mettl21a	-0.596123	0.398432	-0.489916	0.457783	-1.36359	0.00765838	-1.13358	0.0388587
1425921_a_at	72056	1810055G02Rik	-0.578259	0.419753	-0.655113	0.279582	-1.78117	0.00183398	-1.19744	0.0331123
1423710_at	78920	Dlst	-0.562555	0.14427	-0.211987	0.66209	-1.13655	0.0016944	-0.718145	0.0383526
1427904_s_at	73694	Ndufaf7	-0.517624	0.458017	-0.332604	0.644043	-1.86674	0.00100711	-1.11461	0.034921
1425179_at	20425	Shmt1	-0.513978	0.483503	-0.380889	0.592125	-0.927993	0.0414196	-1.20146	0.0320785
1450081_x_at	14751	Gpi1	-0.512132	0.290902	-0.145668	0.807581	-0.886338	0.0149713	-0.797002	0.0478828
1451845_a_at	217057	Ptrh2	-0.497696	0.456402	0.0237963	0.975939	-1.71886	0.0012346	-1.06748	0.034921
1424094_at	217718	Nek9	-0.493549	0.25541	-0.33321	0.457783	-1.62708	0.000285739	-0.745288	0.0444375
1449235_at	14103	Fasl	-0.446985	0.658004	-0.213962	0.820662	1.40299	0.0165941	1.53073	0.0286588
1424912_at	20524	Slc25a17	-0.437826	0.637932	-0.406222	0.63006	-1.57574	0.00668046	-1.94273	0.00634212
1448369_at	18969	Pola2	-0.422802	0.340312	-0.027057	0.963437	-1.1288	0.00249516	-0.701784	0.0489354
1438690_at	22171	Tyms	-0.411743	0.701164	-0.17665	0.853557	-2.21012	0.00145376	-1.93283	0.00872494
1417062_at	67211	Armc10	-0.400934	0.404215	-0.421356	0.313114	-1.5989	0.000312336	-0.960888	0.0173927
1416106_at	100087	Kti12	-0.377294	0.586178	-0.164652	0.815428	-2.17379	0.000227581	-1.89805	0.00235181
1449083_at	67015	Ccdc91	-0.334867	0.665957	-0.68401	0.191787	-1.11799	0.0125605	-1.25484	0.0184874
1450886_at	14841	Gsg2	-0.305049	0.819177	0.335884	0.772655	-2.9473	0.000649167	-1.52389	0.0458684
1449575_a_at	14870	Gstp1	-0.300174	0.503807	-0.100965	0.834158	-1.68202	0.000109455	-0.659916	0.0418046
1451262_a_at	231872	Aimp2	-0.297178	0.510012	-0.124973	0.795823	-0.687018	0.0178803	-0.748379	0.0304791
1449481_at	50799	Slc25a13	-0.290875	0.786452	0.276706	0.764648	-1.21265	0.0244103	-1.40565	0.0307919
1455798_at	69976	Galk2	-0.286743	0.786452	-0.350857	0.68126	-2.65558	0.000258272	-1.23394	0.0392579
1423512_at	105351	AW209491	-0.250809	0.729848	-0.477183	0.326796	-0.899215	0.0182458	-1.27009	0.00872494
1423306_at	106878	Smim3	-0.23242	0.765576	0.0845962	0.900714	2.63033	6.99e-05	0.981398	0.0331123
1423127_at	55980	Impa1	-0.228151	0.75331	-0.245567	0.684964	-1.13819	0.00508369	-0.916321	0.0331123
1424650_at	72599	Pdia5	-0.226585	0.75515	0.193973	0.760784	1.18708	0.00420518	0.903693	0.0353078
1423418_at	110196	Fdps	-0.224671	0.816167	0.00625071	0.993689	-1.27626	0.011684	-1.43863	0.0175033
1417039_a_at	66515	Cul7	-0.191034	0.775096	-0.322311	0.491708	-0.996187	0.00583533	-0.738533	0.0481911
1417373_a_at	22145	Tuba4a	-0.188954	0.732603	-0.247823	0.55012	-0.775855	0.00962045	-0.775288	0.0265058
1436584_at	24064	Spry2	-0.161077	0.861441	0.273363	0.715747	2.01499	0.000535047	1.14372	0.0320785
1417612_at	15939	Ier5	-0.133707	0.872866	-0.063291	0.930959	1.21006	0.0054591	0.910519	0.0429569
1423334_at	67458	Ergic1	-0.130189	0.866755	-0.41006	0.418853	-1.50919	0.00102608	-1.68908	0.00235181
1426496_at	67936	Wdr55	-0.124371	0.876626	0.0140155	0.984766	-0.795038	0.0339313	-0.957188	0.0331123
1421818_at	12053	Bcl6	-0.114089	0.918064	0.0288145	0.976484	1.58602	0.00639235	1.64896	0.0138479
1451474_a_at	52552	Parp8	-0.10341	0.881396	0.413156	0.348828	1.91238	0.000131712	1.32087	0.00411187
1422070_at	26876	Adh4	-0.0903707	0.926393	-0.0107691	0.990282	2.2991	0.000328668	1.27732	0.0265058
1429907_at	73545	1700094D03Rik	-0.0881963	0.905924	0.421828	0.406542	0.839621	0.0242008	0.920365	0.0335609
1418850_at	13831	Epc1	-0.065031	0.929453	-0.0651433	0.917907	0.884118	0.0134821	0.928191	0.0286526
1420401_a_at	56089	Ramp3	-0.0496278	0.968996	-0.336053	0.695232	2.64333	0.000258272	1.65933	0.0119861
1434364_at	53859	Map3k14	-0.0281127	0.976361	0.100213	0.868539	0.70374	0.0450888	0.839541	0.0424841
1448761_a_at	54160	Copg2	-0.0278813	0.97814	-0.2051	0.76436	-1.25493	0.00452581	-1.01229	0.0324984
1426769_s_at	103806	Maml1	0.00206467	0.997585	0.137048	0.855403	0.900919	0.0399515	1.06615	0.0393136
1452319_at	330502	Zfp82	0.00909403	0.990894	0.106266	0.868124	0.751508	0.0416083	1.05766	0.0236263
1453993_a_at	12175	Bnip2	0.0136296	0.989515	-0.896384	0.120242	-1.77362	0.00230389	-1.81216	0.00594436
1424847_at	380684	Nefh	0.0584516	0.956756	0.103989	0.897224	-1.25067	0.0109766	-1.38301	0.018032
1450862_at	19366	Rad54l	0.0637522	0.968996	1.36628	0.08111	-2.2113	0.00368395	-1.77681	0.0287012
1426124_a_at	12747	Clk1	0.0883284	0.90769	0.244876	0.695134	0.851435	0.0244103	1.09228	0.0184874
1433463_at	71678	Brox	0.0957722	0.879466	0.355515	0.39162	0.654673	0.0295883	0.826756	0.0268338
1448657_a_at	56812	Dnajb2	0.124937	0.882375	0.585764	0.267558	0.934116	0.0257866	1.29301	0.0138479
1433851_at	232314	Ppp4r2	0.130821	0.861441	0.185217	0.765197	0.709258	0.0424615	0.87915	0.0353078
1449679_s_at	56389	Stx5a	0.131965	0.854661	0.43012	0.359144	0.679116	0.0460018	1.10027	0.0132768
1419550_a_at	53416	Stk39	0.164617	0.876297	-0.244596	0.78171	-1.08036	0.030311	-1.61034	0.0119861
1420028_s_at	17215	Mcm3	0.164772	0.840249	0.621986	0.219649	-2.07766	0.000280363	-1.12842	0.0265058
1415945_at	17218	Mcm5	0.176462	0.852791	0.816103	0.136549	-1.24964	0.0101336	-1.16014	0.0331123
1448434_at	22644	Rnf103	0.181782	0.829979	0.186987	0.799784	0.870642	0.0390392	1.27035	0.0181735
1430332_a_at	110006	Gusb	0.182742	0.825454	-0.164177	0.815848	-1.05699	0.0144255	-0.935368	0.0487624
1428468_at	73205	3110043O21Rik	0.196686	0.829979	0.0982114	0.903875	1.55408	0.00370579	1.07378	0.0444375
1433830_at	53379	Hnrnpa2b1	0.209262	0.784302	0.239534	0.699853	1.06574	0.0077576	0.975884	0.0313556
1416641_at	16881	Lig1	0.222348	0.792982	0.825116	0.103004	-1.62434	0.00161847	-1.09079	0.0324984
1423602_at	22029	Traf1	0.245852	0.754971	0.299431	0.63468	1.87567	0.000465441	0.946714	0.0393136
1424638_at	12575	Cdkn1a	0.246836	0.812864	-0.0670356	0.942397	1.96025	0.0018672	2.01471	0.00474855
1451284_at	28064	Yipf3	0.257919	0.712643	0.42497	0.395845	0.764486	0.0335878	0.97637	0.0287335
1416951_a_at	73834	Atp6v1d	0.287582	0.702578	0.510161	0.328242	0.794507	0.0412989	1.0512	0.0306382
1428217_at	67912	1600012H06Rik	0.292945	0.73309	0.363916	0.584084	1.4235	0.00420518	1.14855	0.031613
1416979_at	66537	Pomp	0.304466	0.574507	0.685974	0.0786841	-0.86463	0.0119432	-0.98303	0.0175033
1425591_a_at	68953	Chmp2a	0.307421	0.596706	0.860976	0.039127	0.767862	0.0264168	0.864241	0.0331123
1427491_at	74455	Nsun6	0.321303	0.801472	0.438469	0.682436	2.78792	0.000783726	1.62875	0.0331123
1420631_a_at	53619	Blcap	0.325408	0.468796	0.286893	0.485147	1.31861	0.000535047	0.852516	0.0182605
1449002_at	27280	Phlda3	0.331281	0.70845	0.533372	0.404235	1.12618	0.017858	1.48311	0.0119861
1435866_s_at	319162	Hist3h2a	0.332231	0.792982	0.60749	0.511467	2.27876	0.00275341	2.12878	0.0102309
1427484_at	319670	Eml5	0.342714	0.43179	0.0876438	0.854836	0.666221	0.021854	0.809986	0.0220311
1418851_at	79263	Trim39	0.37475	0.524875	0.614207	0.162778	0.965065	0.011684	0.88604	0.037525
1425239_at	224440	Setd4	0.416855	0.58623	0.860823	0.114527	0.969848	0.0326222	1.22539	0.0293897
1421872_at	19336	Rab24	0.432888	0.30386	0.185502	0.720803	-1.15006	0.00181712	-0.773871	0.0331123
1428374_at	93683	Glce	0.467987	0.434679	0.390965	0.480262	1.19527	0.00564322	1.1729	0.0173927
1417516_at	13198	Ddit3	0.475696	0.489932	0.639574	0.239315	2.69908	8.25e-05	1.9249	0.00235181
1452446_a_at	72053	Tmub2	0.484787	0.188897	0.680003	0.0453349	0.812681	0.00768587	0.884404	0.0135174
1427410_at	668253	Dleu2	0.506235	0.588683	0.640285	0.408639	1.42495	0.0142858	1.58847	0.0220311
1450016_at	12450	Ccng1	0.534064	0.327736	0.689961	0.136654	0.890881	0.0237179	0.955449	0.0353078
1416826_a_at	56771	Med20	0.556782	0.31383	0.689369	0.14732	0.914878	0.0235454	0.999652	0.0331123
1418301_at	54139	Irf6	0.558416	0.371223	0.651014	0.222894	0.983172	0.0244485	1.27133	0.0184348
1437696_at	381066	Zfp948	0.56778	0.199584	0.282872	0.582381	1.03974	0.00561952	1.06496	0.0134195
1434419_s_at	230908	Tardbp	0.621544	0.422082	0.865087	0.158984	1.07213	0.0336174	1.23893	0.0374709
1418843_at	22785	Slc30a4	0.662358	0.204552	0.962224	0.0453349	0.861634	0.0304989	0.925081	0.0444375
1434235_at	20516	Slc20a2	0.696468	0.204552	1.22167	0.0215024	0.876313	0.0348025	1.09769	0.031613
1418206_at	64136	Sdf2l1	0.723082	0.0729777	1.07698	0.0111441	-1.1235	0.00289841	-0.815805	0.0331123
1436506_a_at	73824	Snhg6	0.723753	0.580514	0.867518	0.427208	2.27289	0.00768587	1.8921	0.0388587
1433952_at	233870	Tufm	0.834649	0.0490492	1.0629	0.0145317	0.380604	0.251356	0.0553242	0.876014
1455205_a_at	71472	Usp19	0.836941	0.163667	0.955683	0.0813585	1.19538	0.0133828	1.16912	0.0331123
1434148_at	21413	Tcf4	0.852418	0.118522	0.908538	0.0746548	0.90796	0.0324733	1.11971	0.031613
1450920_at	12442	Ccnb2	0.911379	0.0459583	2.03227	0.000822964	0.614865	0.0787667	1.01744	0.0232779
1416631_at	67489	Ap4b1	0.939308	0.0177994	1.09748	0.00688743	0.749429	0.0144728	1.19114	0.00393383
1424786_s_at	54636	Wdr45	0.950615	0.0895243	1.39649	0.0148578	1.26811	0.00790382	1.72133	0.00472629
1424967_x_at	21956	Tnnt2	0.964374	0.392526	0.214263	0.868264	4.01816	0.000218783	1.97547	0.0320785
1448497_at	13872	Ercc3	1.0205	0.0177994	0.99969	0.0143713	-0.223765	0.536031	0.00853792	0.980062
1435444_at	226641	Atf6	1.03022	0.0345613	1.50403	0.00637062	1.34882	0.00301339	0.82787	0.0594187
1418025_at	20893	Bhlhe40	1.05676	0.18601	0.92284	0.222894	1.80046	0.00673357	2.02087	0.0103344
1419761_a_at	14391	Gabpb1	1.15506	0.0887881	1.47604	0.0277454	1.36303	0.0145178	1.2539	0.0429509
1426716_at	100121	Tdrd7	1.19943	0.0270471	1.44051	0.0111441	0.462351	0.280145	1.00242	0.0420223
1426751_s_at	103468	Nup107	1.20509	0.0177994	1.15924	0.0186063	-0.101054	0.888373	-0.0634379	0.876014
1448613_at	13601	Ecm1	1.20587	0.0213568	2.40508	0.000776747	0.724913	0.0651838	2.1958	0.00144358
1427161_at	108000	Cenpf	1.21758	0.0258189	1.75422	0.00493595	-0.382525	0.394618	0.569519	0.189593
1449310_at	19217	Ptger2	1.30288	0.0538017	2.19779	0.00493595	1.93772	0.00233207	1.79719	0.00928345
1417110_at	17155	Man1a	1.33206	0.00725783	0.675976	0.104535	1.72617	0.000328668	1.82629	0.00160885
1450665_at	14390	Gabpa	1.35519	0.0351106	0.948185	0.120242	1.52885	0.00642402	1.18342	0.0445061
1455279_at	381738	Drc1	1.47155	0.0293216	1.86181	0.00994488	-0.390443	0.526094	1.02573	0.0843208
1424394_at	114679	Selm	1.47783	0.01892	2.07789	0.00493595	0.529074	0.266736	0.635178	0.191435
1451128_s_at	110033	Kif22	1.48419	0.0213568	1.36863	0.0277063	-1.42278	0.00782431	0.0487178	0.928592
1453851_a_at	23882	Gadd45g	1.50639	0.0300158	1.64461	0.0197532	0.749672	0.162821	-0.139844	0.813258
1421840_at	11303	Abca1	1.52611	0.0144285	0.681667	0.219976	3.04314	6.99e-05	1.16371	0.0320785
1424359_at	75475	Oplah	1.63698	0.0267908	2.36968	0.00493595	1.89076	0.00420518	2.10128	0.00660365
1435316_at	26443	Psma6	1.65349	0.0260111	1.51118	0.0363427	0.898243	0.112479	1.39175	0.0393422
1419208_at	26410	Map3k8	1.68631	0.0129603	1.44817	0.0197532	0.522801	0.282895	1.00456	0.0662065
1424012_at	78802	Ttc30a1	1.71824	0.0177994	1.40438	0.0324842	-0.450109	0.431378	0.0957199	0.865278
1429832_at	66101	Ppih	1.79285	0.0174859	1.6217	0.0199437	1.1166	0.0381894	1.04828	0.083411
1424328_s_at	75430	Anapc15	1.84644	0.0210316	2.07707	0.0111441	0.780491	0.19353	0.536899	0.367258
1417594_at	56278	Gkap1	2.04817	0.0207458	2.79304	0.00493595	1.08938	0.0959184	2.28019	0.00934582
1429295_s_at	69716	Trip13	2.0993	0.0150443	1.80267	0.0224304	-2.31025	0.00209612	-1.33011	0.0594737
1449699_s_at	224171	C330027C09Rik	2.63678	0.00246073	2.2173	0.00563364	0.175116	0.861569	0.587055	0.288857
1422016_a_at	26886	Cenph	2.7516	0.00303497	2.71263	0.00493595	-1.2443	0.0443899	-0.254588	0.684572
1435054_at	268465	Eme1	3.14709	0.000420034	3.34056	0.000227121	1.04453	0.0223562	1.38987	0.0138479
