# Supplementary material for: Ets transcription factor GABP controls T cell homeostasis and immunity
Source: Nat Commun. 2017 Oct 20;8:1062. doi: 10.1038/s41467-017-01020-6 (PMC5648787; doi:10.1038/s41467-017-01020-6)
Supplement: Supplementary file 5 — Supplementary Data 2 [file 41467_2017_1020_MOESM5_ESM.xlsx]

## Sheet: Sheet1
Supplementary Data 2 Gene ontology analysis of GABPa-regulated genes (differentially expressed genes listed in Supplementary Table 1)
1. Gene set ID
2. Gene set description
3. p-value
4. FDR correction value
5. Genes in the test set
GO-ID	Description	p-value	corr p-value	Genes in test set
9987	cellular process	2.009e-24	2.4772e-21	CYFIP1|NUP107|MAML1|NUDT1|GABPB1|GBA2|PPP4R2|EME1|EPC1|MAP3K8|SLC25A45|PHLDA3|LIG1|GLCE|SLC30A4|MATK|FTSJ2|PDIA5|TUBA4A|TUFM|DDIT3|ADPRH|SNRPB|CUL7|SHMT1|PIK3R4|MRPL16|STK39|MTMR9|RPAP1|KLK8|ADH4|CCNB2|ZSCAN12|ATP6V1D|ABCA1|NEK9|FDPS|TDRD7|AP4B1|DERA|WDR55|GADD45G|CLK1|AIMP2|POLA2|FASL|BCL6|BHLHE40|TCF4|MAP3K14|GALK2|CDKN1A|ASNSD1|SLC2A3|ZFP82|OPLAH|USE1|GPI1|TRMT112|IMPA1|GSG2|IDH3B|POLL|NEFH|GA…
44237	cellular metabolic process	2.0585e-16	1.2691e-13	MAML1|ASNSD1|NUDT1|ZFP82|GABPB1|OPLAH|GBA2|GPI1|TRMT112|PPP4R2|EME1|IMPA1|GSG2|IDH3B|EPC1|MAP3K8|POLL|GABPA|LIG1|RIPK3|GLCE|MATK|KIF22|FTSJ2|TUFM|PSMA6|DDIT3|PTRH2|ADPRH|MCM3|MCM5|IRF6|ZFP410|SNRPB|SLC25A13|CUL7|ZFP422|SHMT1|GSTP1|PIK3R4|MRPL16|STK39|MTMR9|DLST|MTIF2|RPAP1|TYMS|USP19|TBRG1|PSMC3IP|ADH4|NFS1|DDT|RPS6KC1|RAB24|ZSCAN12|RAD54L|ATP6V1D|LDLR|ABCA1|NEK9|FDPS|DERA|WDR55|GADD45G|CLK1|AIMP…
44238	primary metabolic process	5.2584e-16	2.1612e-13	MAML1|ASNSD1|NUDT1|ZFP82|GABPB1|OPLAH|GBA2|USE1|GPI1|TRMT112|PPP4R2|EME1|IMPA1|GSG2|IDH3B|EPC1|MAP3K8|POLL|GUSB|GABPA|LIG1|RIPK3|GLCE|MATK|KIF22|FTSJ2|TUFM|PSMA6|DDIT3|PTRH2|ADPRH|MCM3|MCM5|IRF6|ZFP410|SNRPB|CUL7|ZFP422|SHMT1|GSTP1|PIK3R4|MRPL16|STK39|DLST|MTIF2|OMA1|RPAP1|TYMS|KLK8|USP19|TBRG1|PSMC3IP|ADH4|NFS1|RPS6KC1|ZSCAN12|RAD54L|ATP6V1D|LDLR|ABCA1|NEK9|FDPS|DERA|WDR55|GADD45G|CLK1|FAM111A|A…
8152	metabolic process	4.6512e-15	1.4337e-12	MAML1|ASNSD1|NUDT1|ZFP82|GABPB1|OPLAH|GBA2|USE1|GPI1|TRMT112|PPP4R2|EME1|IMPA1|GSG2|IDH3B|EPC1|MAP3K8|POLL|GUSB|GABPA|LIG1|RIPK3|GLCE|MATK|KIF22|FTSJ2|TUFM|MAN1A|PSMA6|DDIT3|PTRH2|ADPRH|MCM3|MCM5|IRF6|ZFP410|SNRPB|SLC25A13|CUL7|ZFP422|SHMT1|GSTP1|PIK3R4|MRPL16|STK39|MTMR9|DLST|MTIF2|OMA1|RPAP1|TYMS|KLK8|USP19|TBRG1|PSMC3IP|ADH4|NFS1|DDT|RPS6KC1|RAB24|ZSCAN12|RAD54L|ATP6V1D|LDLR|ABCA1|NEK9|FDPS|DE…
44260	cellular macromolecule metabolic process	4.8727e-13	1.2016e-10	MAML1|NUDT1|ZFP82|GABPB1|GPI1|TRMT112|PPP4R2|EME1|GSG2|EPC1|MAP3K8|POLL|GABPA|LIG1|RIPK3|GLCE|MATK|KIF22|FTSJ2|TUFM|PSMA6|DDIT3|PTRH2|ADPRH|MCM3|MCM5|IRF6|ZFP410|SNRPB|CUL7|ZFP422|PIK3R4|MRPL16|STK39|MTIF2|RPAP1|USP19|TBRG1|PSMC3IP|NFS1|RPS6KC1|ZSCAN12|RAD54L|LDLR|ABCA1|NEK9|WDR55|GADD45G|CLK1|AIMP2|POLA2|BCL6|ERCC3|BHLHE40|HNRNPA2B1|TCF4|TRIP13|TARDBP|MAP3K14
43170	macromolecule metabolic process	6.2183e-13	1.2779e-10	MAML1|NUDT1|ZFP82|GABPB1|USE1|GPI1|TRMT112|PPP4R2|EME1|GSG2|EPC1|MAP3K8|POLL|GABPA|LIG1|RIPK3|GLCE|MATK|KIF22|FTSJ2|TUFM|PSMA6|DDIT3|PTRH2|ADPRH|MCM3|MCM5|IRF6|ZFP410|SNRPB|CUL7|ZFP422|PIK3R4|MRPL16|STK39|MTIF2|OMA1|RPAP1|KLK8|USP19|TBRG1|PSMC3IP|NFS1|RPS6KC1|ZSCAN12|RAD54L|LDLR|ABCA1|NEK9|WDR55|GADD45G|CLK1|FAM111A|AIMP2|POLA2|BCL6|ERCC3|BHLHE40|HNRNPA2B1|TCF4|TRIP13|TARDBP|MAP3K14
6807	nitrogen compound metabolic process	4.5117e-09	7.9471e-07	ZFP422|MAML1|ASNSD1|SHMT1|NUDT1|DLST|ZFP82|GABPB1|RPAP1|TYMS|TBRG1|PSMC3IP|NFS1|PPP4R2|EME1|RPS6KC1|IDH3B|EPC1|ZSCAN12|RAD54L|POLL|ATP6V1D|GABPA|ABCA1|LIG1|GLCE|KIF22|FTSJ2|DERA|WDR55|POLA2|BCL6|ERCC3|DDIT3|BHLHE40|HNRNPA2B1|MCM3|TCF4|MCM5|IRF6|TRIP13|ZFP410|TARDBP|SNRPB
34641	cellular nitrogen compound metabolic process	6.0838e-09	9.3766e-07	ZFP422|MAML1|ASNSD1|SHMT1|NUDT1|DLST|ZFP82|GABPB1|RPAP1|TYMS|TBRG1|PSMC3IP|NFS1|PPP4R2|EME1|RPS6KC1|IDH3B|EPC1|ZSCAN12|RAD54L|POLL|ATP6V1D|GABPA|ABCA1|LIG1|KIF22|FTSJ2|DERA|WDR55|POLA2|BCL6|ERCC3|DDIT3|BHLHE40|HNRNPA2B1|MCM3|TCF4|MCM5|IRF6|TRIP13|ZFP410|TARDBP|SNRPB
6139	nucleobase, nucleoside, nucleotide and nucleic acid metabolic process	1.8999e-08	2.6028e-06	ZFP422|MAML1|NUDT1|DLST|ZFP82|GABPB1|RPAP1|TYMS|TBRG1|PSMC3IP|PPP4R2|EME1|RPS6KC1|IDH3B|EPC1|ZSCAN12|RAD54L|POLL|ATP6V1D|GABPA|ABCA1|LIG1|KIF22|FTSJ2|DERA|WDR55|POLA2|BCL6|ERCC3|DDIT3|BHLHE40|HNRNPA2B1|MCM3|TCF4|MCM5|IRF6|TRIP13|ZFP410|TARDBP|SNRPB
44249	cellular biosynthetic process	1.411e-07	1.7397e-05	ZFP422|MAML1|ASNSD1|SHMT1|MRPL16|MTIF2|ZFP82|GABPB1|RPAP1|TYMS|GPI1|TBRG1|NFS1|IMPA1|DDT|EPC1|ZSCAN12|POLL|ATP6V1D|GABPA|ABCA1|FDPS|LIG1|GLCE|TUFM|AIMP2|POLA2|BCL6|ERCC3|DDIT3|PTRH2|BHLHE40|MCM3|TCF4|MCM5|IRF6|ZFP410|TARDBP
90304	nucleic acid metabolic process	3.0942e-07	3.3455e-05	ZFP422|MAML1|NUDT1|ZFP82|GABPB1|RPAP1|TBRG1|PSMC3IP|PPP4R2|EME1|RPS6KC1|EPC1|ZSCAN12|RAD54L|POLL|GABPA|LIG1|KIF22|FTSJ2|WDR55|POLA2|BCL6|ERCC3|DDIT3|BHLHE40|HNRNPA2B1|MCM3|TCF4|MCM5|IRF6|TRIP13|ZFP410|TARDBP|SNRPB
9058	biosynthetic process	3.2559e-07	3.3455e-05	ZFP422|MAML1|ASNSD1|SHMT1|MRPL16|MTIF2|ZFP82|GABPB1|RPAP1|TYMS|GPI1|TBRG1|NFS1|IMPA1|DDT|EPC1|ZSCAN12|POLL|ATP6V1D|GABPA|ABCA1|FDPS|LIG1|GLCE|TUFM|AIMP2|POLA2|BCL6|ERCC3|DDIT3|PTRH2|BHLHE40|MCM3|TCF4|MCM5|IRF6|ZFP410|TARDBP
6259	DNA metabolic process	3.9452e-07	3.7419e-05	LIG1|NUDT1|KIF22|TBRG1|PSMC3IP|POLA2|EME1|ERCC3|MCM3|RAD54L|POLL|MCM5|TRIP13
7049	cell cycle	5.3988e-07	4.7548e-05	NEK9|CUL7|CDKN1A|LIG1|BLCAP|TBRG1|PSMC3IP|MAD2L2|CCNB2|CENPH|DDIT3|GSG2|CCNG1|MCM3|MAP3K8|TRIP13
34645	cellular macromolecule biosynthetic process	2.9569e-06	0.00024306	ZFP422|MAML1|MRPL16|MTIF2|ZFP82|GABPB1|RPAP1|GPI1|TBRG1|EPC1|ZSCAN12|POLL|GABPA|ABCA1|LIG1|GLCE|TUFM|AIMP2|POLA2|BCL6|ERCC3|DDIT3|PTRH2|BHLHE40|MCM3|TCF4|MCM5|IRF6|ZFP410|TARDBP
9059	macromolecule biosynthetic process	3.2529e-06	0.00025068	ZFP422|MAML1|MRPL16|MTIF2|ZFP82|GABPB1|RPAP1|GPI1|TBRG1|EPC1|ZSCAN12|POLL|GABPA|ABCA1|LIG1|GLCE|TUFM|AIMP2|POLA2|BCL6|ERCC3|DDIT3|PTRH2|BHLHE40|MCM3|TCF4|MCM5|IRF6|ZFP410|TARDBP
6974	response to DNA damage stimulus	7.106e-06	0.00051539	CDKN1A|EME1|LIG1|ERCC3|CCNG1|NUDT1|RAD54L|POLL|KIF22|TRIP13
44267	cellular protein metabolic process	1.0389e-05	0.00071163	CUL7|PIK3R4|MRPL16|STK39|MTIF2|USP19|GPI1|TRMT112|NFS1|RPS6KC1|GSG2|MAP3K8|ABCA1|NEK9|RIPK3|MATK|TUFM|GADD45G|CLK1|AIMP2|PSMA6|ERCC3|PTRH2|ADPRH|MAP3K14
19538	protein metabolic process	1.1774e-05	0.0007641	CUL7|PIK3R4|MRPL16|STK39|MTIF2|OMA1|KLK8|USE1|USP19|GPI1|TRMT112|NFS1|RPS6KC1|GSG2|MAP3K8|ABCA1|NEK9|RIPK3|MATK|TUFM|GADD45G|CLK1|FAM111A|AIMP2|PSMA6|ERCC3|PTRH2|ADPRH|MAP3K14
44281	small molecule metabolic process	3.2086e-05	0.0019781	ABCA1|FDPS|ASNSD1|SHMT1|GSTP1|NUDT1|DLST|FTSJ2|OPLAH|TYMS|DERA|GPI1|ADH4|TRMT112|NFS1|IMPA1|ERCC3|IDH3B|ATP6V1D|LDLR|GALK2
33554	cellular response to stress	4.3694e-05	0.0025654	CDKN1A|EME1|LIG1|ERCC3|DDIT3|CCNG1|NUDT1|RAD54L|POLL|KIF22|TRIP13
6281	DNA repair	4.9436e-05	0.0027707	EME1|LIG1|ERCC3|NUDT1|RAD54L|POLL|KIF22|TRIP13
6310	DNA recombination	5.2251e-05	0.0028011	PSMC3IP|EME1|LIG1|RAD54L|TRIP13
51726	regulation of cell cycle	7.5453e-05	0.0038443	TBRG1|CUL7|CDKN1A|CENPF|DDIT3|CCNG1|USP19|GADD45G
22402	cell cycle process	7.7989e-05	0.0038443	TBRG1|PSMC3IP|MAD2L2|CCNB2|NEK9|CDKN1A|CENPH|DDIT3|CCNG1|TRIP13
44248	cellular catabolic process	8.1063e-05	0.0038443	ABCA1|CUL7|NUDT1|DLST|GBA2|USP19|DERA|GPI1|PSMA6|ERCC3|RAB24|IDH3B|LDLR
9056	catabolic process	9.1419e-05	0.0041677	ABCA1|CUL7|NUDT1|DLST|GBA2|USE1|USP19|DERA|GPI1|ADH4|PSMA6|ERCC3|RAB24|IDH3B|LDLR
6260	DNA replication	9.4643e-05	0.0041677	TBRG1|POLA2|LIG1|MCM3|POLL|MCM5
10467	gene expression	0.00010147	0.0043141	ZFP422|MAML1|MRPL16|MTIF2|ZFP82|GABPB1|RPAP1|PPP4R2|EPC1|ZSCAN12|GABPA|FTSJ2|TUFM|WDR55|AIMP2|BCL6|ERCC3|DDIT3|PTRH2|BHLHE40|HNRNPA2B1|MCM3|TCF4|MCM5|IRF6|ZFP410|TARDBP|SNRPB
6793	phosphorus metabolic process	0.00013077	0.0051437	NEK9|RIPK3|MATK|PIK3R4|STK39|MTMR9|GADD45G|CLK1|IMPA1|ERCC3|RPS6KC1|GSG2|MAP3K8|ATP6V1D|MAP3K14|GALK2
6796	phosphate metabolic process	0.00013077	0.0051437	NEK9|RIPK3|MATK|PIK3R4|STK39|MTMR9|GADD45G|CLK1|IMPA1|ERCC3|RPS6KC1|GSG2|MAP3K8|ATP6V1D|MAP3K14|GALK2
46907	intracellular transport	0.0001335	0.0051437	TBRG1|POLA2|RAMP3|MTX2|STX5A|COPG2|TIMM10|AP4B1|USE1|SLC25A13
9262	deoxyribonucleotide metabolic process	0.00014178	0.0052974	NUDT1|TYMS|DERA
16310	phosphorylation	0.00015612	0.0056617	NEK9|RIPK3|MATK|PIK3R4|STK39|GADD45G|CLK1|ERCC3|RPS6KC1|GSG2|MAP3K8|ATP6V1D|MAP3K14|GALK2
33036	macromolecule localization	0.00020041	0.0070603	ABCA1|NUP107|RAMP3|MTX2|TIMM10|AP4B1|USE1|POLA2|CCDC91|BCL6|RAB24|CHMP2A|STX5A|COPG2|LDLR
8219	cell death	0.00023707	0.0081197	AIMP2|CUL7|FASL|RIPK3|TRIM39|BNIP2|TRAF1|KLK8|BLCAP|PHLDA3|GADD45G
6468	protein amino acid phosphorylation	0.0002711	0.0090344	CLK1|NEK9|RIPK3|ERCC3|RPS6KC1|GSG2|MATK|PIK3R4|STK39|MAP3K8|MAP3K14|GADD45G
16265	death	0.00028282	0.0091767	AIMP2|CUL7|FASL|RIPK3|TRIM39|BNIP2|TRAF1|KLK8|BLCAP|PHLDA3|GADD45G
43412	macromolecule modification	0.0003096	0.0097881	ABCA1|NEK9|RIPK3|MATK|PIK3R4|STK39|FTSJ2|GADD45G|CLK1|GPI1|TRMT112|NFS1|ERCC3|RPS6KC1|GSG2|ADPRH|MAP3K8|MAP3K14
15031	protein transport	0.00036508	0.011254	POLA2|NUP107|CCDC91|RAMP3|MTX2|RAB24|CHMP2A|STX5A|COPG2|TIMM10|AP4B1|USE1
8104	protein localization	0.00038833	0.011641	NUP107|RAMP3|MTX2|TIMM10|AP4B1|USE1|POLA2|CCDC91|BCL6|RAB24|CHMP2A|STX5A|COPG2
45184	establishment of protein localization	0.00039653	0.011641	POLA2|NUP107|CCDC91|RAMP3|MTX2|RAB24|CHMP2A|STX5A|COPG2|TIMM10|AP4B1|USE1
6915	apoptosis	0.00041759	0.011974	AIMP2|CUL7|FASL|RIPK3|TRIM39|BNIP2|TRAF1|BLCAP|PHLDA3|GADD45G
12501	programmed cell death	0.0004759	0.013336	AIMP2|CUL7|FASL|RIPK3|TRIM39|BNIP2|TRAF1|BLCAP|PHLDA3|GADD45G
6464	protein modification process	0.00050937	0.013957	ABCA1|NEK9|RIPK3|MATK|PIK3R4|STK39|GADD45G|CLK1|GPI1|TRMT112|NFS1|ERCC3|RPS6KC1|GSG2|ADPRH|MAP3K8|MAP3K14
9264	deoxyribonucleotide catabolic process	0.00067338	0.01805	NUDT1|DERA
51716	cellular response to stimulus	0.00069628	0.018099	ABCA1|CDKN1A|EME1|LIG1|ERCC3|DDIT3|CCNG1|NUDT1|RAD54L|POLL|KIF22|TRIP13
43687	post-translational protein modification	0.00070459	0.018099	NEK9|RIPK3|MATK|PIK3R4|STK39|GADD45G|CLK1|TRMT112|NFS1|ERCC3|RPS6KC1|GSG2|ADPRH|MAP3K8|MAP3K14
6886	intracellular protein transport	0.00082077	0.020653	POLA2|RAMP3|MTX2|STX5A|COPG2|TIMM10|AP4B1
6996	organelle organization	0.00085974	0.021201	NEK9|MTX2|TIMM10|MAD2L2|CCNB2|HIST3H2A|FASL|BCL6|CENPH|GSG2|TNNT2|CCNG1|EPC1|RAD54L|NEFH
43616	keratinocyte proliferation	0.00089446	0.021625	IRF6|KLK8
44092	negative regulation of molecular function	0.00094021	0.022294	GPI1|CDKN1A|LXN|DDIT3|SPRY2|GADD45G
6270	DNA-dependent DNA replication initiation	0.0011457	0.026653	MCM3|MCM5
42981	regulation of apoptosis	0.0012168	0.026993	GPI1|CUL7|CDKN1A|CENPF|FASL|BCL6|RIPK3|DDIT3|CCNG1|SLC2A3|TRAF1
6753	nucleoside phosphate metabolic process	0.001226	0.026993	ABCA1|ERCC3|NUDT1|IDH3B|DLST|TYMS|ATP6V1D|DERA
9117	nucleotide metabolic process	0.001226	0.026993	ABCA1|ERCC3|NUDT1|IDH3B|DLST|TYMS|ATP6V1D|DERA
51186	cofactor metabolic process	0.0012778	0.02764	ADH4|NFS1|GSTP1|IDH3B|DLST|OPLAH
6839	mitochondrial transport	0.0013475	0.028412	MTX2|TIMM10|SLC25A13
43067	regulation of programmed cell death	0.0013595	0.028412	GPI1|CUL7|CDKN1A|CENPF|FASL|BCL6|RIPK3|DDIT3|CCNG1|SLC2A3|TRAF1
279	M phase	0.0014173	0.028838	PSMC3IP|MAD2L2|CCNB2|NEK9|CENPH|CCNG1|TRIP13
6734	NADH metabolic process	0.0014267	0.028838	IDH3B|DLST
10941	regulation of cell death	0.0015897	0.030708	GPI1|CUL7|CDKN1A|CENPF|FASL|BCL6|RIPK3|DDIT3|CCNG1|SLC2A3|TRAF1
51301	cell division	0.0015939	0.030708	MAD2L2|CCNB2|NEK9|LIG1|CENPH|CCNG1|MCM5
34613	cellular protein localization	0.0015939	0.030708	POLA2|RAMP3|MTX2|STX5A|COPG2|TIMM10|AP4B1
70727	cellular macromolecule localization	0.0016564	0.031421	POLA2|RAMP3|MTX2|STX5A|COPG2|TIMM10|AP4B1
9394	2'-deoxyribonucleotide metabolic process	0.0017372	0.032454	NUDT1|TYMS
6103	2-oxoglutarate metabolic process	0.0020768	0.038219	IDH3B|DLST
55086	nucleobase, nucleoside and nucleotide metabolic process	0.0021134	0.038322	ABCA1|ERCC3|NUDT1|IDH3B|DLST|TYMS|ATP6V1D|DERA
16043	cellular component organization	0.0021625	0.038644	ABCA1|CYFIP1|NEK9|MTX2|SHMT1|TIMM10|KLK8|TUBA4A|MAD2L2|CCNB2|HIST3H2A|FASL|BCL6|CENPH|GSG2|TNNT2|CCNG1|EPC1|RAD54L|TTC30A1|NEFH|LDLR
43086	negative regulation of catalytic activity	0.0022806	0.040172	GPI1|CDKN1A|LXN|SPRY2|GADD45G
2718	regulation of cytokine production involved in immune response	0.0024452	0.042463	CENPF|BCL6
51649	establishment of localization in cell	0.002491	0.042659	TBRG1|POLA2|RAMP3|MTX2|STX5A|COPG2|TIMM10|AP4B1|USE1|SLC25A13
6790	sulfur metabolic process	0.0027634	0.045854	NFS1|GLCE|GSTP1|OPLAH
22403	cell cycle phase	0.0027958	0.045854	PSMC3IP|MAD2L2|CCNB2|NEK9|CENPH|CCNG1|TRIP13
46580	negative regulation of Ras protein signal transduction	0.002842	0.045854	BCL6|SPRY2
51058	negative regulation of small GTPase mediated signal transduction	0.002842	0.045854	BCL6|SPRY2
32259	methylation	0.0028636	0.045854	TRMT112|SHMT1|FTSJ2|TYMS
6732	coenzyme metabolic process	0.0031206	0.04933	NFS1|GSTP1|IDH3B|DLST|OPLAH
