# Supplementary material for: Ets transcription factor GABP controls T cell homeostasis and immunity
Source: Nat Commun. 2017 Oct 20;8:1062. doi: 10.1038/s41467-017-01020-6 (PMC5648787; doi:10.1038/s41467-017-01020-6)
Supplement: Supplementary file 6 — Supplementary Data 3 [file 41467_2017_1020_MOESM6_ESM.xlsx]

## Sheet: GABPA-chipseq-binding-sites-mac
Supplementary Data 3 Complete list of candidate binding sites detected in GABPa ChIP-Seq
1. Chromosome
2. Start
3. End
4. EnsEMBL Gene ID
5. Gene symbol
6. Distance from the TSS of neareset gene
6. Strand of nearest gene
7. Functional annotation w.r.t. nearest gene (overlapStart indicates peak region overlaps TSS)
Chromosome	Start	End	EnsEMBL Gene ID	Gene symbol	Distance to TSS	Strand	Annotation
chr1	195324408	195324532	ENSMUSG00000102307	NA	3125	+	downstream
chr1	195371691	195371986	ENSMUSG00000102307	NA	50408	+	downstream
chr1	195087606	195087710	ENSMUSG00000016493	Cd46	4643	-	inside
chr1	194995324	194995440	ENSMUSG00000104206	NA	21	-	overlapStart
chr1	194195330	194195439	ENSMUSG00000103692	NA	27429	-	downstream
chr1	193227769	193227927	ENSMUSG00000026639	Lamb3	20070	+	inside
chr1	193173313	193173799	ENSMUSG00000079144	A130010J15Rik	5267	+	inside
chr1	191989980	191990341	ENSMUSG00000097416	NA	142	-	overlapStart
chr1	191397068	191397182	ENSMUSG00000026626	Ppp2r5a	6204	-	inside
chr1	191062831	191063147	ENSMUSG00000026632	Tatdn3	101	-	overlapStart
chr1	190928407	190928606	ENSMUSG00000026634	Angel2	3295	+	inside
chr1	190911697	190911892	ENSMUSG00000089872	Rps6kc1	73	-	overlapStart
chr1	189867112	189867328	ENSMUSG00000104435	NA	-12823	+	upstream
chr1	189687993	189688276	ENSMUSG00000026605	Cenpf	93	-	overlapStart
chr1	187215391	187215590	ENSMUSG00000026611	Spata17	74	-	overlapStart
chr1	186749216	186749464	ENSMUSG00000001305	Rrp15	142	-	overlapStart
chr1	185843771	185843875	ENSMUSG00000102546	NA	35114	-	downstream
chr1	185329325	185329508	ENSMUSG00000026618	Iars2	71	-	overlapStart
chr1	185204004	185204209	ENSMUSG00000039318	Rab3gap2	-113	+	overlapStart
chr1	183542850	183542954	ENSMUSG00000103451	NA	-20662	+	upstream
chr1	183566357	183566495	ENSMUSG00000103451	NA	2845	+	downstream
chr1	183388728	183389052	ENSMUSG00000072258	Taf1a	-253	+	overlapStart
chr1	183266279	183266435	ENSMUSG00000042901	Aida	-30311	+	upstream
chr1	183296942	183297141	ENSMUSG00000046836	Brox	327	-	inside
chr1	183221378	183221658	ENSMUSG00000030768	Disp1	144	-	overlapStart
chr1	182520154	182520329	ENSMUSG00000026509	Capn2	-2546	-	upstream
chr1	182341530	182341708	ENSMUSG00000047539	Fbxo28	99	-	overlapStart
chr1	182125055	182125344	ENSMUSG00000026511	Srp9	318	+	inside
chr2	182012797	182013215	ENSMUSG00000098505	NA	21571	+	downstream
chr2	181929201	181929345	ENSMUSG00000083397	NA	32378	+	downstream
chr2	181931211	181931340	ENSMUSG00000083397	NA	34388	+	downstream
chr2	181601167	181601438	ENSMUSG00000038605	Samd10	-1955	-	upstream
chr2	181581104	181581287	ENSMUSG00000010492	Gm16119	2624	+	inside
chr2	181520207	181520537	ENSMUSG00000000826	Dnajc5	-278	+	overlapStart
chr2	181497052	181497250	ENSMUSG00000000827	Tpd52l2	-90	+	overlapStart
chr2	181365246	181365610	ENSMUSG00000038671	Arfrp1	158	-	overlapStart
chr2	181319626	181319843	ENSMUSG00000038685	Rtel1	-113	+	overlapStart
chr2	181287589	181287712	ENSMUSG00000038705	Gmeb2	446	-	inside
chr2	181241993	181242099	ENSMUSG00000027580	Helz2	34	-	overlapStart
chr2	181219883	181220154	ENSMUSG00000047841	BC051628	-130	+	overlapStart
chr1	181211909	181212157	ENSMUSG00000038733	Wdr26	-357	-	upstream
chr1	181144026	181144370	ENSMUSG00000026516	Nvl	178	-	overlapStart
chr2	180967044	180967368	ENSMUSG00000027575	Arfgap1	-181	+	overlapStart
chr2	180920904	180921149	ENSMUSG00000038848	Ythdf1	45	-	overlapStart
chr1	180851038	180851186	ENSMUSG00000038806	Sde2	-89	+	overlapStart
chr1	180725886	180726163	ENSMUSG00000026499	Acbd3	-157	+	overlapStart
chr2	180709976	180710212	ENSMUSG00000038914	Dido1	23	-	overlapStart
chr2	180589322	180589492	ENSMUSG00000049401	Ogfr	77	+	inside
chr1	180511906	180512010	ENSMUSG00000102608	NA	7821	-	inside
chr2	180257181	180257484	ENSMUSG00000039001	Gm5963;Rps21	-196	+	overlapStart
chr2	180171320	180171697	ENSMUSG00000039041	Adrm1	-165	+	overlapStart
chr2	180119237	180119436	ENSMUSG00000039050	Osbpl2	-69	+	overlapStart
chr2	180070421	180070719	ENSMUSG00000039069	Mtg2	-167	+	overlapStart
chr2	180041674	180041779	ENSMUSG00000027566	Psma7	759	-	inside
chr2	180024893	180025028	ENSMUSG00000039108	Lsm14b	-94	+	overlapStart
chr1	179546190	179546410	ENSMUSG00000026492	Tfb2m	77	-	overlapStart
chr2	178875219	178875353	ENSMUSG00000082215	NA	145914	-	downstream
chr1	178846460	178846564	ENSMUSG00000089713	NA	71154	-	downstream
chr1	179179939	179180056	ENSMUSG00000089713	NA	-262325	-	upstream
chr1	178381659	178381791	ENSMUSG00000064954	NA	-9160	+	upstream
chr1	178365996	178366175	ENSMUSG00000099303	NA	-2475	-	upstream
chr1	178336405	178336702	ENSMUSG00000100725	NA	1323	-	inside
chr1	178318641	178318838	ENSMUSG00000086350	NA	-92	-	upstream
chr1	178187387	178187621	ENSMUSG00000026502	Desi2	-30	+	overlapStart
chr1	177983134	177983337	ENSMUSG00000091476	Gm16432;Gm7068	-289	+	upstream
chr2	177897011	177897183	ENSMUSG00000074521	Etohi1	-85	+	overlapStart
chr2	177840267	177840426	ENSMUSG00000095362	Gm14325	69	-	overlapStart
chr1	177796680	177796791	ENSMUSG00000015961	Adss	-169	-	upstream
chr1	177587370	177587636	ENSMUSG00000102885	NA	7152	-	downstream
chr2	177464600	177464805	ENSMUSG00000078866	Etohi1;Gm14420	-133	+	overlapStart
chr2	177199844	177200002	ENSMUSG00000078870	NA	6577	-	inside
chr2	177206440	177206544	ENSMUSG00000078870	NA	-19	-	upstream
chr2	177000826	177001022	ENSMUSG00000078875	Gm14295;Gm14419	-130	+	overlapStart
chr2	176927766	176927888	ENSMUSG00000074527	NA	43	-	overlapStart
chr2	176798477	176798674	ENSMUSG00000078877	Gm14295	-135	+	overlapStart
chr2	176670409	176670635	ENSMUSG00000078879	Gm14436;Gm14306	-113	+	overlapStart
chr2	176636330	176636447	ENSMUSG00000078880	0610010B08Rik;Gm14308;Gm4724;Gm14430;Gm14434	14	-	overlapStart
chr2	176520867	176521079	ENSMUSG00000095199	Gm14431;Etohi1;Gm8898	-189	+	overlapStart
chr2	176486779	176486901	ENSMUSG00000078881	0610010B08Rik;Gm14308;Gm4724;Gm14430;Gm14434	4	-	overlapStart
chr1	176542117	176542221	ENSMUSG00000104021	NA	-14844	-	upstream
chr1	176578934	176579038	ENSMUSG00000104021	NA	-51661	-	upstream
chr2	176423491	176423674	ENSMUSG00000089951	Gm14440;Gm14288	-103	+	overlapStart
chr2	176312419	176312542	ENSMUSG00000078895	NA	7075	-	downstream
chr1	176287807	176287934	ENSMUSG00000104157	NA	11594	+	downstream
chr2	176226488	176226646	ENSMUSG00000078894	NA	-81	+	overlapStart
chr2	176153345	176153548	ENSMUSG00000095648	Gm14295;Gm14419	-3520	-	upstream
chr2	175931016	175931233	ENSMUSG00000089756	Gm14431;Etohi1;Gm8898	84	-	overlapStart
chr1	175880415	175880867	ENSMUSG00000039748	Exo1	-166	+	overlapStart
chr2	175801025	175801192	ENSMUSG00000078889	Gm14440;Gm14288	68	-	overlapStart
chr2	175737828	175737946	ENSMUSG00000094932	0610010B08Rik;Gm14308;Gm4724;Gm14430;Gm14434	-3709	+	upstream
chr2	175703611	175703842	ENSMUSG00000095545	Gm14431;Etohi1;Gm8898	35	-	overlapStart
chr2	175606049	175606295	ENSMUSG00000094475	0610010B08Rik;Gm14308;Gm4724;Gm14430;Gm14434	-37929	+	upstream
chr2	175640257	175640380	ENSMUSG00000094475	0610010B08Rik;Gm14308;Gm4724;Gm14430;Gm14434	-3721	+	upstream
chr2	175469874	175470092	ENSMUSG00000078896	Gm14436;Gm14306	-111	+	overlapStart
chr2	175435780	175435892	ENSMUSG00000078897	0610010B08Rik;Gm14308;Gm4724;Gm14430;Gm14434	27	-	overlapStart
chr2	175372325	175372535	ENSMUSG00000078898	Gm14431;Etohi1;Gm8898	-111	+	overlapStart
chr2	175338223	175338327	ENSMUSG00000078899	0610010B08Rik;Gm14308;Gm4724;Gm14430;Gm14434	-26	-	upstream
chr2	175274972	175275140	ENSMUSG00000078901	Gm14440;Gm14288	-153	+	overlapStart
chr2	175043518	175043652	ENSMUSG00000082112	NA	5397	+	downstream
chr2	174472545	174472693	ENSMUSG00000016257	Slmo2	536	-	inside
chr2	174472928	174473085	ENSMUSG00000016257	Slmo2	153	-	overlapStart
chr2	174464009	174464315	ENSMUSG00000016252	Atp5e	96	-	overlapStart
chr2	174295392	174295501	ENSMUSG00000086537	Nespas	44	-	overlapStart
chr2	174076160	174076436	ENSMUSG00000027522	Stx16	-148	+	overlapStart
chr2	173159407	173159528	ENSMUSG00000027513	Pck1	6359	+	downstream
chr2	172999961	173000246	ENSMUSG00000027509	Rae1	-156	+	overlapStart
chr1	172905993	172906129	ENSMUSG00000026542	Apcs	-10952	-	upstream
chr2	172440412	172440703	ENSMUSG00000027502	Rtfdc1	-144	+	overlapStart
chr1	172376266	172376678	ENSMUSG00000050229	Pigm	-280	+	overlapStart
chr1	172082647	172082905	ENSMUSG00000003458	Ncstn	148	-	overlapStart
chr2	171931829	171931942	ENSMUSG00000086823	1700028P15Rik	30995	-	downstream
chr1	171411120	171411420	ENSMUSG00000026641	Usf1	-193	+	overlapStart
chr1	171390209	171390401	ENSMUSG00000107057	NA	1249	+	inside
chr1	171388896	171389032	ENSMUSG00000048865	Arhgap30	-58	+	overlapStart
chr1	171345568	171345795	ENSMUSG00000013997	Nit1	78	-	overlapStart
chr1	171328885	171329081	ENSMUSG00000013973	Dedd	-260	+	upstream
chr1	171294405	171294998	ENSMUSG00000062963	Ufc1	619	-	inside
chr1	171247038	171247346	ENSMUSG00000006403	Adamts4	-3383	+	upstream
chr1	171150449	171150710	ENSMUSG00000058076	Sdhc	154	-	overlapStart
chrX	170881072	170881218	ENSMUSG00000094276	NA	-11112	-	upstream
chrX	170758186	170758486	ENSMUSG00000096661	NA	-10979	-	upstream
chrX	170675021	170675726	ENSMUSG00000093806	Asmt	2377	+	inside
chr1	170255638	170255854	ENSMUSG00000096964	NA	101	-	overlapStart
chr1	170215280	170215548	ENSMUSG00000026667	Uhmk1	117	-	overlapStart
chr1	170174921	170175043	ENSMUSG00000026670	Uap1	36	-	overlapStart
chrX	170009798	170010114	ENSMUSG00000095562	NA	139	+	inside
chrX	169986861	169987123	ENSMUSG00000086695	NA	78	-	overlapStart
chr1	170118066	170118170	ENSMUSG00000026674	Ddr2	-7304	-	upstream
chr1	169531346	169531710	ENSMUSG00000026683	Nuf2	118	-	overlapStart
chrX	169411490	169411692	ENSMUSG00000087587	LOC102632673	-36340	+	upstream
chrX	169320220	169320556	ENSMUSG00000031352	Hccs	152	-	overlapStart
chrX	168673425	168673605	ENSMUSG00000031358	Msl3	473	-	inside
chr2	168590850	168590968	ENSMUSG00000027544	Nfatc2	10807	-	inside
chr2	168207038	168207246	ENSMUSG00000051149	Adnp	74	-	overlapStart
chr2	168230320	168230719	ENSMUSG00000093752	Dpm1	44	-	overlapStart
chr2	168080541	168080838	ENSMUSG00000044641	Pard6b	-463	+	upstream
chr2	167932167	167932436	ENSMUSG00000027540	Ptpn1	110	+	inside
chr1	167826766	167826870	ENSMUSG00000026686	Lmx1a	137529	+	inside
chr2	167656934	167657119	ENSMUSG00000089739	NA	4562	-	inside
chr2	167632121	167632307	ENSMUSG00000078923	Ube2v1	-26	-	upstream
chr2	167589454	167589582	ENSMUSG00000081511	NA	-1941	+	upstream
chr2	167492783	167493199	ENSMUSG00000047030	Spata2	104	-	overlapStart
chr2	167502955	167503082	ENSMUSG00000047030	Spata2	-10068	-	upstream
chr2	167421561	167421798	ENSMUSG00000039463	Slc9a8	-151	+	overlapStart
chr1	167340233	167340490	ENSMUSG00000088246	NA	191	-	includeFeature
chr1	167308573	167308862	ENSMUSG00000052428	Tmco1	195	+	inside
chr2	167063041	167063246	ENSMUSG00000098430	NA	25	+	overlapEnd
chr2	167062745	167062887	ENSMUSG00000074578	1500012F01Rik	-189	+	upstream
chr2	167015129	167015458	ENSMUSG00000017999	Ddx27	-64	+	overlapStart
chr2	166996184	166996323	ENSMUSG00000039536	Stau1	115	-	overlapStart
chr2	166793641	166793910	ENSMUSG00000042854	Trp53rk	1110	+	inside
chrX	166510427	166510622	ENSMUSG00000051224	Tceanc	8140	-	inside
chr1	166470185	166470306	ENSMUSG00000104194	NA	-21028	-	upstream
chr1	166409842	166410020	ENSMUSG00000040596	Pogk	21	-	overlapStart
chr1	166353692	166353815	ENSMUSG00000026563	Tada1	-25405	+	upstream
chrX	166170255	166170483	ENSMUSG00000040621	Gemin8	-199	+	overlapStart
chrX	166041653	166041779	ENSMUSG00000081012	NA	-17233	-	upstream
chr1	166003219	166003423	ENSMUSG00000097196	NA	259	+	inside
chr2	165792812	165793031	ENSMUSG00000085274	NA	-64872	+	upstream
chrX	165590355	165590459	ENSMUSG00000082134	NA	-89849	+	upstream
chr2	165675722	165675830	ENSMUSG00000081758	NA	-8865	-	upstream
chr1	165642483	165642643	ENSMUSG00000104517	NA	2205	-	downstream
chr2	165493193	165493482	ENSMUSG00000039725	2810408M09Rik	131	-	overlapStart
chr1	165460869	165461157	ENSMUSG00000026568	Mpc2	232	+	inside
chr2	165287699	165287974	ENSMUSG00000017664	Slc35c2	170	-	overlapStart
chr1	165236854	165237128	ENSMUSG00000040843	Tiprl	142	-	overlapStart
chr1	165031211	165031315	ENSMUSG00000080561	NA	6866	+	downstream
chrX	164775436	164775560	ENSMUSG00000080834	NA	-88171	+	upstream
chr2	164804762	164805057	ENSMUSG00000017307	Acot8	120	-	overlapStart
chrX	164645985	164646097	ENSMUSG00000031384	Asb9	139658	+	downstream
chr2	164497352	164497644	ENSMUSG00000017721	Pigt	-168	+	overlapStart
chr1	164477908	164478035	ENSMUSG00000103226	NA	-11152	+	upstream
chr2	164460808	164461065	ENSMUSG00000085760	NA	147	-	overlapStart
chr1	164307212	164307723	ENSMUSG00000026577	Blzf1	277	-	overlapStart
chr1	164275464	164275618	ENSMUSG00000026578	Ccdc181	-121	+	overlapStart
chrX	164076146	164076416	ENSMUSG00000040749	Siah1b	347	-	inside
chrX	164076481	164076587	ENSMUSG00000040749	Siah1b	12	-	overlapStart
chr2	164071099	164071268	ENSMUSG00000018322	Tomm34	70	-	overlapStart
chr2	164073990	164074255	ENSMUSG00000018322	Tomm34	-2821	-	upstream
chr2	163995026	163995315	ENSMUSG00000018326	Ywhab	66	+	inside
chr1	163929935	163930127	ENSMUSG00000026584	Scyl3	835	+	inside
chrX	163859783	163859889	ENSMUSG00000031367	Ap1s2	-49234	+	upstream
chr1	163788910	163789023	ENSMUSG00000026585	Kifap3	9327	+	inside
chr2	163645057	163645193	ENSMUSG00000017707	Serinc3	74	-	overlapStart
chr2	163602178	163602662	ENSMUSG00000017679	Ttpal	-136	+	overlapStart
chr2	163419433	163419881	ENSMUSG00000099632	NA	-362	+	overlapStart
chr2	163009574	163009679	ENSMUSG00000017858	Ift52	-7780	+	upstream
chr2	163017402	163017582	ENSMUSG00000017858	Ift52	48	+	inside
chrX	162981658	162981783	ENSMUSG00000040808	S100g	-17059	-	upstream
chr2	162931423	162931529	ENSMUSG00000016921	Srsf6	-105	+	overlapStart
chrX	162888363	162888509	ENSMUSG00000031357	Syap1	84	-	overlapStart
chr1	162548425	162548680	ENSMUSG00000026694	Mettl13	126	-	overlapStart
chr1	161969092	161969394	ENSMUSG00000026698	Pigc	-94	+	overlapStart
chrX	162180147	162180251	ENSMUSG00000059493	Nhs	-20417	-	upstream
chr1	161876837	161877056	ENSMUSG00000040297	Suco	-155	-	upstream
chrX	161436820	161436933	ENSMUSG00000081845	NA	49665	-	downstream
chr2	161197987	161198145	ENSMUSG00000085469	NA	9293	-	downstream
chr1	161131382	161131650	ENSMUSG00000026705	Klhl20	129	-	overlapStart
chr1	161034753	161034959	ENSMUSG00000043467	Zbtb37	96	-	overlapStart
chr1	160663151	160663339	ENSMUSG00000102172	NA	-12849	-	upstream
chr2	160632455	160632584	ENSMUSG00000094247	NA	7987	+	downstream
chr2	160634601	160634751	ENSMUSG00000094247	NA	10133	+	downstream
chr1	160212805	160213229	ENSMUSG00000014226	Cacybp	70	-	overlapStart
chr1	160195032	160195309	ENSMUSG00000058267	Mrps14	-183	+	overlapStart
chr1	160079273	160079377	ENSMUSG00000026729	4930562F07Rik	-1288	-	upstream
chr3	159939417	159939707	ENSMUSG00000075903	NA	-23056	-	upstream
chr2	159793162	159793266	ENSMUSG00000083451	NA	-14955	-	upstream
chrX	159516771	159516947	ENSMUSG00000044150	A830080D01Rik	-9917	+	upstream
chrX	159532581	159532755	ENSMUSG00000044150	A830080D01Rik	5893	+	inside
chr2	159530959	159531088	ENSMUSG00000083913	NA	-74502	-	upstream
chr1	159232111	159232229	ENSMUSG00000040782	Rfwd2	-209	+	upstream
chrX	159255764	159255902	ENSMUSG00000031309	Rps6ka3	45457	+	inside
chrX	159121966	159122076	ENSMUSG00000083127	NA	16051	+	downstream
chr3	159227211	159227367	ENSMUSG00000106053	NA	150847	+	inside
chr3	159227919	159228023	ENSMUSG00000106053	NA	151555	+	inside
chr1	158806731	158806920	ENSMUSG00000047661	1600012P17Rik	173732	-	downstream
chr3	158994019	158994143	ENSMUSG00000097966	NA	33573	+	downstream
chr2	158666526	158666635	ENSMUSG00000037754	Ppp1r16b	1128	+	inside
chrX	158460366	158460505	ENSMUSG00000084210	NA	43535	-	downstream
chr1	158583538	158583645	ENSMUSG00000103971	NA	-29239	-	upstream
chr2	158409632	158409911	ENSMUSG00000027652	Ralgapb	-216	+	overlapStart
chr2	158361477	158361597	ENSMUSG00000085385	NA	103	-	overlapStart
chrX	158291314	158291418	ENSMUSG00000084270	NA	-11607	+	upstream
chr3	158629074	158629178	ENSMUSG00000028176	Lrrc7	-66853	-	upstream
chr3	158101259	158101388	ENSMUSG00000104597	NA	-25147	-	upstream
chr3	158031681	158031901	ENSMUSG00000105201	NA	4728	-	downstream
chr3	158036517	158036815	ENSMUSG00000055436	Srsf11	122	-	overlapStart
chr2	158028324	158028514	ENSMUSG00000027650	Tti1	109	-	overlapStart
chr3	157946866	157947038	ENSMUSG00000039988	Ankrd13c	-373	+	upstream
chr3	157947147	157947289	ENSMUSG00000039988	Ankrd13c	-92	+	overlapStart
chrX	157987383	157987490	ENSMUSG00000025658	Cnksr2	55911	-	inside
chr2	157737267	157737430	ENSMUSG00000027649	Ctnnbl1	-134	+	overlapStart
chrX	157619811	157619917	ENSMUSG00000081222	NA	-6690	-	upstream
chr2	157592795	157592902	ENSMUSG00000087547	NA	4525	-	downstream
chrX	157598623	157598817	ENSMUSG00000046873	Mbtps2	92	-	overlapStart
chr3	157533968	157534240	ENSMUSG00000105834	NA	122	-	overlapStart
chr2	157367460	157367727	ENSMUSG00000063019	Manbal	-134	+	overlapStart
chrX	157265983	157266167	ENSMUSG00000077609	NA	33638	-	downstream
chr2	157279220	157279373	ENSMUSG00000074627	Mroh8	329	-	inside
chr1	157096181	157096361	ENSMUSG00000026592	Tex35	12499	-	downstream
chr2	156862888	156863123	ENSMUSG00000085741	5430405H02Rik	75	-	overlapStart
chr1	156921693	156921814	ENSMUSG00000026594	Ralgps2	17933	-	inside
chr2	156547413	156547698	ENSMUSG00000027628	Aar2	-171	+	overlapStart
chr2	156547798	156547902	ENSMUSG00000027628	Aar2	214	+	inside
chrX	156583452	156583564	ENSMUSG00000082612	NA	44301	+	downstream
chr1	156523917	156524085	ENSMUSG00000101523	NA	-95	+	overlapStart
chr2	156392867	156393084	ENSMUSG00000102869	NA	112	-	overlapStart
chr1	156421080	156421184	ENSMUSG00000026601	NA	79	-	overlapStart
chr2	156312438	156312626	ENSMUSG00000046229	Scand1	266	-	inside
chr4	156235883	156236141	ENSMUSG00000095567	Noc2l	-127	+	overlapStart
chr2	156144076	156144307	ENSMUSG00000027618	Nfs1	110	-	overlapStart
chr2	156007987	156008240	ENSMUSG00000005881	Ergic3	-58	+	overlapStart
chr1	156035870	156036202	ENSMUSG00000026466	Tor1aip1	610	-	inside
chr4	155943672	155943965	ENSMUSG00000023286	Ube2j2	-159	+	overlapStart
chrX	155856032	155856176	ENSMUSG00000081386	NA	-66885	+	upstream
chr4	155914886	155915056	ENSMUSG00000096174	NA	3256	+	downstream
chr4	155869401	155869615	ENSMUSG00000029073	Gltpd1	39	-	overlapStart
chr2	155929944	155930148	ENSMUSG00000005882	Uqcc1	366	-	inside
chr4	155831475	155831753	ENSMUSG00000065990	Aurkaip1	203	+	inside
chr2	155826586	155826813	ENSMUSG00000086754	NA	-202	+	overlapStart
chr4	155812225	155812454	ENSMUSG00000029068	Ccnl2	-264	+	upstream
chr4	155803434	155803783	ENSMUSG00000029066	Mrpl20	556	+	inside
chr3	155658085	155658189	ENSMUSG00000103981	NA	97155	-	downstream
chr4	155704764	155704883	ENSMUSG00000029038	Ssu72	-36	+	overlapStart
chr4	155705165	155705385	ENSMUSG00000029038	Ssu72	365	+	inside
chr4	155624540	155624974	ENSMUSG00000086682	Gm16023	215	-	overlapStart
chr4	155601718	155601966	ENSMUSG00000042202	Slc35e2	302	+	inside
chr1	155557989	155558229	ENSMUSG00000033701	Acbd6	-131	+	overlapStart
chr2	155514769	155514891	ENSMUSG00000027605	Acss2	-3179	+	upstream
chr1	155417447	155417606	ENSMUSG00000026469	Xpr1	-32	-	upstream
chr4	155249874	155250101	ENSMUSG00000073684	2610002J02Rik	72	+	inside
chr4	155162472	155162580	ENSMUSG00000029050	Ski	60120	-	inside
chr4	155200800	155201088	ENSMUSG00000029050	Ski	21792	-	inside
chr3	155093148	155093386	ENSMUSG00000053870	Fpgt	255	-	inside
chr4	155086209	155086589	ENSMUSG00000029048	Rer1	173	-	overlapStart
chr1	155041227	155041331	ENSMUSG00000101433	NA	9488	+	downstream
chr4	154864278	154864418	ENSMUSG00000058183	Mmel1	-5307	+	upstream
chr4	154877978	154878158	ENSMUSG00000087437	NA	-5975	-	upstream
chr2	154656863	154656999	ENSMUSG00000038467	Chmp4b	5158	+	inside
chr2	154436167	154436428	ENSMUSG00000038533	Cbfa2t2	-314	+	upstream
chrX	154417852	154417999	ENSMUSG00000082584	NA	-18204	+	upstream
chrX	154432348	154432530	ENSMUSG00000082584	NA	-3708	+	upstream
chrX	154417135	154417244	ENSMUSG00000081502	NA	17557	+	downstream
chr2	154372615	154372843	ENSMUSG00000027487	Cdk5rap1	395	-	inside
chr1	154207132	154207387	ENSMUSG00000066797	Zfp648	5945	+	downstream
chr1	154207423	154207780	ENSMUSG00000066797	Zfp648	6236	+	downstream
chr1	154207868	154208042	ENSMUSG00000066797	Zfp648	6681	+	downstream
chr1	154208248	154208418	ENSMUSG00000066797	Zfp648	7061	+	downstream
chr4	154160628	154160998	ENSMUSG00000029030	Tprgl	38	-	overlapStart
chr4	154142252	154142467	ENSMUSG00000029029	Wrap73	-120	+	overlapStart
chr4	154011649	154011926	ENSMUSG00000029028	Lrrc47	-82	+	overlapStart
chr4	153974991	153975220	ENSMUSG00000029027	Dffb	135	-	overlapStart
chr4	153957035	153957175	ENSMUSG00000047613	A430005L14Rik	-202	+	upstream
chr2	153826002	153826160	ENSMUSG00000083097	NA	-169	+	upstream
chr2	153741534	153741687	ENSMUSG00000027479	Mapre1	260	+	inside
chr1	153487636	153487851	ENSMUSG00000042699	Dhx9	24	-	overlapStart
chr2	153345602	153345787	ENSMUSG00000042548	Asxl1	-243	+	upstream
chr2	153291294	153291513	ENSMUSG00000027475	Kif3b	-119	+	overlapStart
chr2	153015312	153015450	ENSMUSG00000027472	Pdrg1	115	-	overlapStart
chrX	152898206	152898368	ENSMUSG00000095597	NA	11949	-	downstream
chr2	152847809	152848073	ENSMUSG00000027469	Tpx2	-155	+	overlapStart
chr1	152902798	152903240	ENSMUSG00000042772	Smg7	-152	-	upstream
chr3	152763293	152763461	ENSMUSG00000090095	NA	18768	-	downstream
chr2	152831566	152831769	ENSMUSG00000007659	Bcl2l1	162	-	overlapStart
chr1	152766606	152766721	ENSMUSG00000008475	Arpc5	64	+	inside
chr2	152669335	152669570	ENSMUSG00000019188	H13	-126	+	overlapStart
chr4	152447855	152447982	ENSMUSG00000089757	NA	-26021	-	upstream
chr1	152463078	152463244	ENSMUSG00000080878	NA	-55553	-	upstream
chr3	152395856	152396144	ENSMUSG00000039068	Zzz3	383	+	inside
chr3	152486487	152486609	ENSMUSG00000039068	Zzz3	91014	+	downstream
chr3	152346422	152346579	ENSMUSG00000025437	Usp33	-56	+	overlapStart
chr2	152332337	152332568	ENSMUSG00000027466	Rbck1	316	-	inside
chr4	152297010	152297422	ENSMUSG00000039662	Icmt	-217	+	overlapStart
chr3	152340295	152340478	ENSMUSG00000054942	Fam73a	112	-	overlapStart
chrX	152232829	152233037	ENSMUSG00000025332	Kdm5c	-191	+	overlapStart
chr2	152226516	152226965	ENSMUSG00000074698	Csnk2a1	-323	+	overlapStart
chr3	152210827	152210969	ENSMUSG00000028034	Fubp1	405	+	inside
chr4	152039179	152039431	ENSMUSG00000028948	Nol9	-142	+	overlapStart
chr4	152027487	152027796	ENSMUSG00000028952	Zbtb48	184	-	overlapStart
chr4	151933520	151933737	ENSMUSG00000039768	Dnajc11	-171	+	overlapStart
chr1	151755061	151755457	ENSMUSG00000043019	Edem3	-310	+	overlapStart
chr1	151742982	151743092	ENSMUSG00000100594	NA	12036	-	downstream
chr2	151741203	151741446	ENSMUSG00000032869	Psmf1	2983	-	inside
chr2	151745073	151745177	ENSMUSG00000032869	Psmf1	-887	-	upstream
chr5	151734512	151734727	ENSMUSG00000092806	NA	-32044	-	upstream
chr5	151651093	151651346	ENSMUSG00000033970	Rfc3	149	-	overlapStart
chr1	151559570	151559771	ENSMUSG00000100357	NA	-8627	-	upstream
chr2	151542347	151542568	ENSMUSG00000087433	LOC102633071	1	-	overlapStart
chr2	151494101	151494385	ENSMUSG00000027455	Nsfl1c	-81	+	overlapStart
chrX	151502362	151502496	ENSMUSG00000082423	NA	-9093	-	upstream
chr4	151430913	151431070	ENSMUSG00000085593	NA	54443	+	downstream
chr5	151368435	151368863	ENSMUSG00000097321	1700028E10Rik	-240	+	overlapStart
chr5	151368895	151368999	ENSMUSG00000097321	1700028E10Rik	220	+	inside
chr1	151428356	151428612	ENSMUSG00000052748	Swt1	99	-	overlapStart
chr1	151344374	151344521	ENSMUSG00000023150	Ivns1abp	-103	+	overlapStart
chr3	151243981	151244121	ENSMUSG00000106157	NA	-50145	+	upstream
chrX	151344861	151344992	ENSMUSG00000084771	A230072E10Rik	-15	-	upstream
chrX	151277551	151277655	ENSMUSG00000064524	NA	-15530	-	upstream
chrX	151238750	151238865	ENSMUSG00000083596	NA	-23101	-	upstream
chr2	151210607	151210783	ENSMUSG00000067352	NA	5412	+	inside
chr4	151057923	151058160	ENSMUSG00000028955	Vamp3	40	-	overlapStart
chr3	150908863	150908979	ENSMUSG00000092830	Mir3963	114999	-	downstream
chr4	150909788	150910025	ENSMUSG00000028964	Park7	4649	-	inside
chr4	150914343	150914769	ENSMUSG00000028964	Park7	94	-	overlapStart
chr4	150874598	150874800	ENSMUSG00000078492	1700045H11Rik	-19649	-	upstream
chr2	150750683	150750841	ENSMUSG00000097818	NA	79	-	overlapStart
chr2	150728545	150728701	ENSMUSG00000100630	NA	-3924	-	upstream
chrX	150719729	150719861	ENSMUSG00000082961	NA	-12114	-	upstream
chr5	150611840	150611988	ENSMUSG00000107096	NA	-4837	-	upstream
chr3	150562514	150562621	ENSMUSG00000105190	NA	-26225	+	upstream
chrX	150588061	150588214	ENSMUSG00000025271	Pfkfb1	-168	+	upstream
chr2	150608460	150608661	ENSMUSG00000033096	Apmap	107	-	overlapStart
chrX	150478213	150478379	ENSMUSG00000081187	NA	14487	+	downstream
chr2	150415736	150415840	ENSMUSG00000083964	NA	-16337	-	upstream
chrX	150459118	150459265	ENSMUSG00000041353	Tmem29	36	-	overlapStart
chr2	150136629	150136857	ENSMUSG00000068134	Zfp120	79	-	overlapStart
chr3	149976789	149977006	ENSMUSG00000047676	NA	96753	-	downstream
chr4	150009516	150009625	ENSMUSG00000028980	H6pd	-493	-	upstream
chr5	149678440	149678558	ENSMUSG00000051950	B3galtl	210	+	inside
chr5	149636224	149636368	ENSMUSG00000029657	Hsph1	152	-	inside
chr6	149586399	149586516	ENSMUSG00000096299	NA	4387	+	downstream
chr4	149485086	149485361	ENSMUSG00000028992	Nmnat1	116	-	overlapStart
chr4	149457231	149457380	ENSMUSG00000070572	NA	-98	+	overlapStart
chr6	149434537	149434641	ENSMUSG00000082072	NA	-64	-	upstream
chr2	149484571	149484677	ENSMUSG00000033156	Cst10	79514	+	downstream
chr6	149309649	149309799	ENSMUSG00000032712	2810474O19Rik	235	+	inside
chr6	149188594	149188930	ENSMUSG00000068250	Amn1	118	-	overlapStart
chr5	149184453	149184789	ENSMUSG00000066551	Gm21596;Hmgb1;Gm6115	36	-	overlapStart
chrX	148996676	148996789	ENSMUSG00000083231	NA	-12297	+	upstream
chr2	148875436	148875598	ENSMUSG00000027447	Cst3	256	-	inside
chr5	148928657	148928878	ENSMUSG00000041298	Katnal1;5930430L01Rik	663	-	inside
chr6	148896191	148896418	ENSMUSG00000030309	Caprin2	46	-	overlapStart
chr2	148672406	148672661	ENSMUSG00000036992	Nxt1	-195	+	overlapStart
chr3	148704416	148704536	ENSMUSG00000105934	NA	51356	+	downstream
chr3	148756664	148756768	ENSMUSG00000105934	NA	103604	+	downstream
chr4	148558517	148558763	ENSMUSG00000017264	Exosc10	88	+	inside
chr1	148487613	148487726	ENSMUSG00000101208	NA	-10895	+	upstream
chr4	148448237	148448476	ENSMUSG00000028991	Mtor	-374	+	upstream
chr4	148444734	148444839	ENSMUSG00000047719	Ubiad1	37	-	overlapStart
chrX	148404226	148404358	ENSMUSG00000096453	NA	-23658	+	upstream
chr5	148342514	148342656	ENSMUSG00000041313	Slc7a1	57390	-	inside
chr4	148324071	148324250	ENSMUSG00000087027	NA	17218	+	downstream
chr6	148212160	148212381	ENSMUSG00000030304	Ergic2	214	-	overlapStart
chr4	148140525	148140762	ENSMUSG00000099043	NA	6471	-	downstream
chr6	147898032	147898179	ENSMUSG00000030303	Far2	-149227	+	upstream
chr6	147907409	147907513	ENSMUSG00000030303	Far2	-139850	+	upstream
chr4	148038855	148039141	ENSMUSG00000029009	Mthfr	-222	+	overlapStart
chr4	148041807	148041965	ENSMUSG00000029009	Mthfr	2730	+	inside
chr4	147868657	147868876	ENSMUSG00000029022	Miip	159	-	overlapStart
chr5	147860459	147860745	ENSMUSG00000029649	Pomp	-2	+	overlapStart
chr4	147848360	147848480	ENSMUSG00000059423	Zfp933	6	-	overlapStart
chr3	147815347	147815451	ENSMUSG00000103349	NA	-179700	-	upstream
chr3	147871167	147871342	ENSMUSG00000103349	NA	-235520	-	upstream
chr6	147475790	147475922	ENSMUSG00000030301	Ccdc91	-81	+	overlapStart
chr6	147476209	147476428	ENSMUSG00000072660	NA	-163	-	upstream
chr4	147372046	147372150	ENSMUSG00000096354	NA	-6883	+	upstream
chr2	147135029	147135133	ENSMUSG00000082158	NA	12183	-	downstream
chr6	147091393	147091542	ENSMUSG00000040102	Klhl42	14	+	inside
chr5	147077404	147077586	ENSMUSG00000029642	Polr1d	354	+	inside
chr6	147042592	147042826	ENSMUSG00000040112	Mrps35	-172	+	overlapStart
chr4	147047532	147047645	ENSMUSG00000083704	NA	6847	+	downstream
chr2	147012898	147013147	ENSMUSG00000027433	Xrn2	-98	+	overlapStart
chr5	146832872	146832983	ENSMUSG00000041453	Gm11703;Gm10045;Gm15682;Rpl21;Gm5445;Gm5528;Gm13653	-18	+	overlapStart
chr1	146864252	146864388	ENSMUSG00000085822	NA	-22556	-	upstream
chr5	146794936	146795064	ENSMUSG00000029640	Usp12	70	-	overlapStart
chr3	146812908	146813313	ENSMUSG00000005034	Prkacb	82	-	overlapStart
chr6	146724724	146724940	ENSMUSG00000001630	Stk38l	-271	+	upstream
chr5	146542191	146542296	ENSMUSG00000096664	Gm3409	4544	+	downstream
chr3	146521306	146521563	ENSMUSG00000028187	Rpf1	123	-	overlapStart
chr6	146377231	146377351	ENSMUSG00000082120	NA	86376	-	downstream
chr1	145965849	145965953	ENSMUSG00000090323	NA	-454587	+	upstream
chr1	146262357	146262575	ENSMUSG00000090323	NA	-158079	+	upstream
chr3	146361684	146361788	ENSMUSG00000105602	NA	17260	-	downstream
chr5	146260957	146261379	ENSMUSG00000080957	NA	12406	+	downstream
chr5	146221000	146221197	ENSMUSG00000029634	Rnf6	555	-	inside
chr5	146221380	146221567	ENSMUSG00000029634	Rnf6	175	-	overlapStart
chr4	146151537	146151685	ENSMUSG00000066007	Zfp600	-5287	+	upstream
chrX	146038294	146038398	ENSMUSG00000080755	NA	-30514	+	upstream
chr3	146086506	146086646	ENSMUSG00000043020	Wdr63	21624	-	inside
chr3	145937886	145938109	ENSMUSG00000036873	2410004B18Rik	-128	+	overlapStart
chr2	145934618	145934865	ENSMUSG00000037143	4930529M08Rik	-166	+	overlapStart
chr3	145924207	145924405	ENSMUSG00000028191	Bcl10	1403	+	inside
chr2	145903105	145903353	ENSMUSG00000002728	Naa20	1006	+	inside
chr6	145896504	145896640	ENSMUSG00000030256	Bhlhe41	-30946	-	upstream
chrX	145712047	145712151	ENSMUSG00000082773	NA	41909	-	downstream
chr5	145504102	145504247	ENSMUSG00000105270	NA	2952	-	inside
chr1	145404889	145405009	ENSMUSG00000103055	NA	-78198	-	upstream
chr7	145340922	145341449	ENSMUSG00000051207	Mrgprd	26087	+	downstream
chr5	145280336	145280591	ENSMUSG00000070420	Zscan25	-164	+	overlapStart
chr6	145266282	145266386	ENSMUSG00000067344	NA	-118	+	upstream
chr5	145231565	145231880	ENSMUSG00000007812	Zfp655	-150	+	overlapStart
chrX	145204624	145204742	ENSMUSG00000081336	NA	23155	-	downstream
chr5	145204375	145204619	ENSMUSG00000055991	Zkscan5	-187	+	overlapStart
chr5	145201811	145201973	ENSMUSG00000029627	Zkscan14	57	-	overlapStart
chr6	145210925	145211228	ENSMUSG00000043541	Casc1	45	-	overlapStart
chr5	145140306	145140503	ENSMUSG00000038722	Bud31	-56	+	overlapStart
chr5	145139929	145140151	ENSMUSG00000029623	Pdap1	309	-	inside
chr3	145118817	145118983	ENSMUSG00000028256	Odf2l	229	+	inside
chr1	144857657	144857784	ENSMUSG00000026357	Rgs18	-82222	-	upstream
chr3	144720122	144720354	ENSMUSG00000037062	Sh3glb1	213	-	overlapStart
chr6	144594971	144595179	ENSMUSG00000072677	NA	77749	-	downstream
chr3	144654770	144654934	ENSMUSG00000105045	NA	-28806	-	upstream
chr2	144458959	144459199	ENSMUSG00000083674	LOC171588;Zfp133-ps	-321	+	upstream
chrX	144317894	144318104	ENSMUSG00000041718	Alg13	90	+	inside
chrX	144061680	144061840	ENSMUSG00000082060	NA	-85630	+	upstream
chr4	144090254	144090358	ENSMUSG00000073723	Gm13102;Pramel4	-16220	+	upstream
chr7	144156781	144156908	ENSMUSG00000093221	Mir3105	147527	+	downstream
chr5	144014806	144015043	ENSMUSG00000029617	Ccz1	71	-	overlapStart
chr5	143909856	143910248	ENSMUSG00000079109	Pms2	-108	+	overlapStart
chr7	143852136	143852240	ENSMUSG00000031085	LOC102636989	-14735	+	upstream
chrX	143751379	143751536	ENSMUSG00000105967	NA	75965	-	downstream
chr7	143824205	143824338	ENSMUSG00000058454	Dhcr7	1060	+	inside
chr5	143796485	143796605	ENSMUSG00000029613	Eif2ak1	-21303	+	upstream
chr5	143817641	143817911	ENSMUSG00000029613	Eif2ak1	-147	+	overlapStart
chrX	143840998	143841102	ENSMUSG00000067276	Capn6	-13584	-	upstream
chr5	143791408	143791517	ENSMUSG00000104708	NA	21368	+	downstream
chr5	143758107	143758298	ENSMUSG00000097287	NA	-247	+	upstream
chr5	143732507	143732679	ENSMUSG00000051306	Usp42	-227	-	upstream
chr4	143651218	143651342	ENSMUSG00000078513	Gm13088	6028	-	downstream
chr1	143398529	143398681	ENSMUSG00000033849	B3galt2	-242135	+	upstream
chr7	143599944	143600236	ENSMUSG00000010755	Cars	146	-	overlapStart
chrX	143471895	143472022	ENSMUSG00000031284	Pak3	-46696	+	upstream
chrX	143482947	143483170	ENSMUSG00000031284	Pak3	-35644	+	upstream
chr5	143527907	143528111	ENSMUSG00000001847	Rac1	129	-	overlapStart
chr4	143412661	143413048	ENSMUSG00000046862	Pramef8	235	+	inside
chr5	143329074	143329404	ENSMUSG00000089889	0610040B10Rik	-173	+	overlapStart
chr5	143315002	143315213	ENSMUSG00000039244	E130309D02Rik	358	-	inside
chr5	143269901	143270174	ENSMUSG00000046658	Zfp316	121	-	overlapStart
chr5	143180697	143180882	ENSMUSG00000061898	Rbak	78	-	overlapStart
chr4	143212594	143212890	ENSMUSG00000057637	Prdm2	401	-	inside
chr1	143221977	143222088	ENSMUSG00000101795	NA	-127361	-	upstream
chr7	143068970	143069380	ENSMUSG00000045752	Tssc4	-279	+	overlapStart
chr2	143062936	143063151	ENSMUSG00000008333	Snrpb2	-103	+	overlapStart
chr6	143114653	143114855	ENSMUSG00000030279	C2cd5	-14546	-	upstream
chr5	142935750	142935875	ENSMUSG00000029581	Fscn1	-24593	+	upstream
chr5	142905663	142906107	ENSMUSG00000029580	Actb	1091	-	inside
chr5	142920878	142921012	ENSMUSG00000029580	Actb	-14124	-	upstream
chr3	142881034	142881138	ENSMUSG00000106550	NA	-554	+	upstream
chr5	142895121	142895354	ENSMUSG00000066640	Fbxl18	300	-	inside
chr6	142756676	142756780	ENSMUSG00000030282	Cmas	-10	+	overlapStart
chrX	142709852	142709998	ENSMUSG00000047045	Tmem164	28446	+	inside
chr5	142629395	142629574	ENSMUSG00000029578	Wipi2	1697	+	inside
chr2	142901541	142901700	ENSMUSG00000038844	Kif16b	-10	-	upstream
chr7	142533040	142533280	ENSMUSG00000037772	Mrpl23	241	+	inside
chr5	142463770	142464011	ENSMUSG00000039623	Ap5z1	-174	+	overlapStart
chr1	142494767	142494899	ENSMUSG00000099671	NA	-38953	-	upstream
chr5	142367719	142367845	ENSMUSG00000056493	Foxk1	-33778	+	upstream
chr6	142386977	142387350	ENSMUSG00000030243	Recql	110	-	overlapStart
chr6	142345550	142345770	ENSMUSG00000041671	Pyroxd1	-104	+	overlapStart
chrX	142228151	142228293	ENSMUSG00000042271	Nxt2	1381	+	inside
chr6	142180458	142180562	ENSMUSG00000092500	NA	18965	+	downstream
chr4	142272983	142273144	ENSMUSG00000040606	Kazn	-33582	-	upstream
chr7	142060953	142061195	ENSMUSG00000025147	Mob2	81	-	overlapStart
chr7	141902393	141902597	ENSMUSG00000025139	Tollip	16114	-	inside
chr2	142049360	142049464	ENSMUSG00000082412	NA	210571	+	downstream
chr1	141925134	141925264	ENSMUSG00000103858	NA	378928	+	downstream
chr7	141539697	141539967	ENSMUSG00000025512	Chid1	160	-	overlapStart
chr7	141447175	141447384	ENSMUSG00000025508	Rplp2	-195	+	overlapStart
chr7	141447435	141447655	ENSMUSG00000025508	Rplp2	65	+	inside
chr4	141444558	141444781	ENSMUSG00000006215	Zbtb17	-96	+	overlapStart
chr1	141372702	141372879	ENSMUSG00000102740	NA	15913	+	downstream
chr5	141179210	141179324	ENSMUSG00000039683	Sdk1	-62280	+	upstream
chr2	141335022	141335150	ENSMUSG00000086450	NA	-48031	-	upstream
chr7	141228637	141228850	ENSMUSG00000038611	Phrf1	-147	+	overlapStart
chr7	141194057	141194223	ENSMUSG00000038637	Lrrc56	-100	+	overlapStart
chr4	141078234	141078476	ENSMUSG00000028923	Necap2	123	-	overlapStart
chr4	140961139	140961415	ENSMUSG00000009863	Sdhb	-64	+	overlapStart
chr3	140954962	140955074	ENSMUSG00000106540	NA	3086	+	downstream
chr7	140882252	140882501	ENSMUSG00000025486	Sirt3	57	-	overlapStart
chr7	140856187	140856428	ENSMUSG00000025484	Bet1l	196	-	overlapStart
chr1	141024827	141024932	ENSMUSG00000102500	NA	201500	+	downstream
chr5	140704691	140705132	ENSMUSG00000000148	Brat1	-320	+	overlapStart
chr5	140702265	140702393	ENSMUSG00000036555	Iqce	113	-	overlapStart
chr5	140636809	140636975	ENSMUSG00000036565	Ttyh3	12222	-	inside
chr1	140706969	140707073	ENSMUSG00000102368	NA	-50565	-	upstream
chrX	140456420	140456664	ENSMUSG00000031432	Prps1	-193	+	overlapStart
chr5	140331767	140332011	ENSMUSG00000029557	Ftsj2	131	-	overlapStart
chr3	140216869	140216989	ENSMUSG00000106207	NA	47585	+	downstream
chr7	140137530	140137700	ENSMUSG00000039018	Mtg1	-34	+	overlapStart
chr1	140110533	140110719	ENSMUSG00000103691	NA	-61504	-	upstream
chr3	140021096	140021203	ENSMUSG00000099169	Mirlet7j	-7153	+	upstream
chr7	140036320	140036459	ENSMUSG00000025474	Tubgcp2	30	-	overlapStart
chr7	139978699	139978835	ENSMUSG00000073795	6430531B16Rik	56	-	overlapStart
chr1	139955315	139955424	ENSMUSG00000089991	NA	-18838	-	upstream
chr2	140066682	140066983	ENSMUSG00000039033	Tasp1	123	-	overlapStart
chr5	139826744	139827014	ENSMUSG00000029551	Psmg3	141	-	overlapStart
chr5	139830805	139830953	ENSMUSG00000029551	Psmg3	-3920	-	upstream
chr5	139775575	139775800	ENSMUSG00000029547	Ints1	99	-	overlapStart
chr1	139643394	139643539	ENSMUSG00000090623	Cfhr3	17505	-	inside
chr3	139388325	139388464	ENSMUSG00000104992	NA	-23470	+	upstream
chr4	139380497	139380713	ENSMUSG00000097731	NA	-118	-	upstream
chr4	139338238	139338427	ENSMUSG00000087943	NA	-66	+	includeFeature
chr4	139337249	139337362	ENSMUSG00000092909	NA	-957	+	upstream
chr3	139205428	139205955	ENSMUSG00000047940	Stpg2	-266	+	overlapStart
chrX	139200369	139200495	ENSMUSG00000083180	NA	1682	-	downstream
chr4	139192389	139192540	ENSMUSG00000028745	Capzb	-510	+	upstream
chr4	139192909	139193042	ENSMUSG00000028745	Capzb	10	+	inside
chr4	139169465	139169585	ENSMUSG00000073739	Gm16287	11190	-	downstream
chr5	139150039	139150284	ENSMUSG00000025857	Heatr2	-184	+	overlapStart
chr4	139131028	139131175	ENSMUSG00000050608	Minos1	85	-	overlapStart
chr7	139115429	139115594	ENSMUSG00000025478	Dpysl4	29428	+	downstream
chr1	138807717	138807923	ENSMUSG00000019230	Lhx9	40860	-	downstream
chr5	138568535	138568660	ENSMUSG00000029526	1700123K08Rik	-3823	-	upstream
chr3	138442895	138443094	ENSMUSG00000028138	Adh5	-198	+	overlapStart
chr4	138434532	138434783	ENSMUSG00000041241	Mul1	-139	+	overlapStart
chr3	138365211	138365334	ENSMUSG00000090306	Adh6-ps1	-8910	+	upstream
chr4	138304523	138304949	ENSMUSG00000028757	Ddost	-207	+	overlapStart
chr5	138263907	138264185	ENSMUSG00000036948	BC037034	126	-	overlapStart
chr5	138255682	138255819	ENSMUSG00000050552	Lamtor4	200	+	inside
chr4	138217033	138217204	ENSMUSG00000028759	Hp1bp3	737	+	inside
chr5	138171146	138171375	ENSMUSG00000019518	Ap4m1	-856	+	upstream
chr3	138170902	138171025	ENSMUSG00000012042	4930579F01Rik	22923	-	inside
chr1	138125416	138125521	ENSMUSG00000104291	NA	42267	-	downstream
chr3	138143554	138144047	ENSMUSG00000004127	Trmt10a	106	+	inside
chr5	138155631	138155842	ENSMUSG00000037007	Zfp113	113	-	overlapStart
chr5	138116786	138117020	ENSMUSG00000037017	Zscan21	-117	+	overlapStart
chr7	138024289	138024440	ENSMUSG00000064575	NA	77250	-	downstream
chr5	138084980	138085185	ENSMUSG00000029729	Zkscan1	-104	+	overlapStart
chr3	137918395	137918625	ENSMUSG00000104675	NA	50	-	overlapStart
chr4	137883883	137884032	ENSMUSG00000085823	NA	54	-	overlapStart
chr3	137852986	137853166	ENSMUSG00000105676	NA	11388	-	downstream
chr5	137778704	137778992	ENSMUSG00000029725	Ppp1r35	-145	+	overlapStart
chr6	137734895	137735223	ENSMUSG00000030224	Strap	-183	+	overlapStart
chr3	137673949	137674053	ENSMUSG00000094856	NA	2425	+	downstream
chr5	137631230	137631397	ENSMUSG00000029720	Lrch4	2055	+	inside
chr5	137596661	137597049	ENSMUSG00000037221	Mospd3	4397	-	inside
chr5	137600656	137600893	ENSMUSG00000037221	Mospd3	402	-	inside
chr5	137600988	137601198	ENSMUSG00000037221	Mospd3	70	-	overlapStart
chr4	137593669	137593805	ENSMUSG00000043411	Usp48	-86	+	overlapStart
chrX	137412181	137412386	ENSMUSG00000059203	Il1rapl2	-158427	+	upstream
chr1	137616612	137616788	ENSMUSG00000103070	NA	-85382	-	upstream
chr7	137659911	137660077	ENSMUSG00000031068	Glrx3	222263	+	downstream
chr4	137388186	137388544	ENSMUSG00000101493	NA	196	-	overlapStart
chr7	137419475	137419590	ENSMUSG00000040139	9430038I01Rik	-8713	-	upstream
chr4	137367829	137368021	ENSMUSG00000006699	Cdc42	-10109	-	upstream
chr5	137294417	137294714	ENSMUSG00000051502	Ufsp1	-212	+	overlapStart
chr6	137451572	137451697	ENSMUSG00000030223	Ptpro	199273	+	inside
chr5	137116169	137116301	ENSMUSG00000043279	Trim56	40	-	overlapStart
chr6	137118139	137118334	ENSMUSG00000030222	Rerg	52358	-	inside
chr1	137065952	137066132	ENSMUSG00000088970	NA	-75682	-	upstream
chr1	137067016	137067135	ENSMUSG00000088970	NA	-76746	-	upstream
chr5	136986818	136987023	ENSMUSG00000004846	Plod3	-201	+	overlapStart
chrX	137037947	137038141	ENSMUSG00000044348	Slc25a53	355	-	inside
chr4	137048724	137048829	ENSMUSG00000060862	Zbtb40	77	-	overlapStart
chr5	136961993	136962210	ENSMUSG00000001739	Cldn15	-4623	+	upstream
chr6	136828052	136828453	ENSMUSG00000030216	Wbp11	181	-	overlapStart
chrX	136741683	136741911	ENSMUSG00000087368	BC065397	-141	+	overlapStart
chrX	136685214	136685356	ENSMUSG00000080874	NA	16438	-	downstream
chr5	136662108	136662244	ENSMUSG00000005474	Myl10	-31038	+	upstream
chrX	136503367	136503490	ENSMUSG00000031424	Kir3dl1	-14632	+	upstream
chr1	136466227	136466339	ENSMUSG00000041498	Kif14	-116	+	upstream
chr4	136310871	136310986	ENSMUSG00000066037	Hnrnpr	-71	+	overlapStart
chr1	136364914	136365023	ENSMUSG00000041570	Camsap2	-18810	-	upstream
chrX	136145666	136145878	ENSMUSG00000047844	Bex4	6670	+	downstream
chr5	136135967	136136230	ENSMUSG00000029703	Lrwd1	107	-	overlapStart
chr5	136116590	136116792	ENSMUSG00000039771	Polr2j	-41	+	overlapStart
chr4	136053250	136053502	ENSMUSG00000059291	Rpl11	178	-	overlapStart
chr4	136021566	136021831	ENSMUSG00000028668	Tceb3	197	-	overlapStart
chr4	135972510	135972729	ENSMUSG00000028670	Lypla2	116	-	overlapStart
chr4	135963461	135963755	ENSMUSG00000028671	Gale	-266	+	overlapStart
chr5	135957681	135957872	ENSMUSG00000029699	Srcrb4d	16850	-	downstream
chr5	135962473	135962637	ENSMUSG00000029699	Srcrb4d	12058	-	inside
chrX	135676596	135676711	ENSMUSG00000058252	1700008I05Rik	17194	-	inside
chr5	135632493	135632771	ENSMUSG00000039917	Rhbdd2	-125	+	overlapStart
chr1	135659661	135659765	ENSMUSG00000090399	NA	28444	-	inside
chr3	135438329	135438477	ENSMUSG00000078578	Ube2d3	180	+	inside
chr5	135369802	135369972	ENSMUSG00000000916	Nsun5	-151	+	overlapStart
chr4	135353625	135353830	ENSMUSG00000028809	Srrm1	-304	-	upstream
chr1	135313657	135313900	ENSMUSG00000062580	Timm17a	121	-	overlapStart
chr5	135168721	135169030	ENSMUSG00000029681	Bcl7b	438	+	inside
chr4	135206325	135206431	ENSMUSG00000084986	NA	-62040	-	upstream
chr6	135011502	135011717	ENSMUSG00000030204	Ddx47	-110	+	overlapStart
chr4	134930791	134931072	ENSMUSG00000028821	Syf2	-107	+	overlapStart
chr4	134914946	134915058	ENSMUSG00000028822	Tmem50a	78	-	overlapStart
chr7	134949491	134949652	ENSMUSG00000073805	Fam196a	-11061	-	upstream
chr1	134865312	134865435	ENSMUSG00000101168	NA	31170	+	downstream
chr3	134821267	134821372	ENSMUSG00000028172	Tacr3	-7740	+	upstream
chr7	134644476	134644638	ENSMUSG00000058325	Dock1	-26211	+	upstream
chr5	134689064	134689195	ENSMUSG00000029674	Limk1	-466	-	upstream
chr2	134619446	134619555	ENSMUSG00000034723	Tmx4	24699	-	inside
chrX	134585530	134585737	ENSMUSG00000079435	Rpl36a;Rpl36al	-124	+	overlapStart
chr5	134582593	134582843	ENSMUSG00000023104	Rfc2	1227	+	inside
chrX	134541577	134541681	ENSMUSG00000048007	Timm8a1	288	-	inside
chr4	134535223	134535428	ENSMUSG00000046671	Mtfr1l	164	-	overlapStart
chr2	134576781	134576896	ENSMUSG00000027261	Hao1	-22413	-	upstream
chr1	134494481	134494849	ENSMUSG00000042229	Rabif	-167	+	overlapStart
chr3	134673160	134673266	ENSMUSG00000097031	LOC102632824	-42395	-	upstream
chr1	134415376	134415537	ENSMUSG00000026457	Adipor1	-2	+	overlapStart
chrX	134412823	134412946	ENSMUSG00000000223	Drp2	8272	+	inside
chr5	134183952	134184093	ENSMUSG00000015942	Gtf2ird2	-67	+	overlapStart
chr5	134176687	134176888	ENSMUSG00000061979	Wbscr16	87	-	overlapStart
chr4	134128690	134128833	ENSMUSG00000028843	Sh3bgrl3	99	-	overlapStart
chr1	134128176	134128280	ENSMUSG00000026450	Chit1	16934	+	inside
chrX	134059243	134059407	ENSMUSG00000031256	Cstf2	56	+	inside
chrX	133876278	133876382	ENSMUSG00000067377	Tspan6	22151	-	downstream
chr6	133823621	133823795	ENSMUSG00000032758	Kap	30046	-	downstream
chr4	133707046	133707204	ENSMUSG00000104566	NA	10062	-	downstream
chr7	133709024	133709153	ENSMUSG00000030983	Bccip	-309	+	upstream
chr7	133709236	133709361	ENSMUSG00000030983	Bccip	-97	+	overlapStart
chr1	133690069	133690202	ENSMUSG00000051998	Lax1	39	-	overlapStart
chr4	133672319	133672537	ENSMUSG00000043257	Pigv	328	-	inside
chr7	133637573	133637833	ENSMUSG00000039990	Edrf1	30	+	inside
chr4	133650119	133650232	ENSMUSG00000037553	Zdhhc18	35	-	overlapStart
chr1	133610080	133610441	ENSMUSG00000090553	Snrpe	211	-	overlapStart
chr4	133584222	133584460	ENSMUSG00000028848	Gpn2	-140	+	overlapStart
chr2	133885976	133886145	ENSMUSG00000064983	NA	-301555	-	upstream
chr4	133545873	133546141	ENSMUSG00000028851	Nudc	123	-	overlapStart
chr6	133614914	133615018	ENSMUSG00000095412	Gm5885	85725	+	downstream
chrX	133340270	133340381	ENSMUSG00000088421	NA	36283	-	downstream
chr4	133339484	133339644	ENSMUSG00000037622	Wdtc1	13997	-	inside
chr4	133277592	133277946	ENSMUSG00000028857	Tmem222	200	-	overlapStart
chrX	133262457	133262599	ENSMUSG00000083858	NA	51971	+	downstream
chr1	133131215	133131468	ENSMUSG00000046062	Ppp1r15b	72	+	inside
chr3	133091706	133091994	ENSMUSG00000028016	Ints12	-134	+	overlapStart
chr1	133025244	133025469	ENSMUSG00000100228	NA	-557	+	upstream
chr4	133011437	133011597	ENSMUSG00000037692	Ahdc1	177	+	inside
chrX	132848267	132848371	ENSMUSG00000083177	NA	40892	-	downstream
chrX	132876089	132876193	ENSMUSG00000083177	NA	13070	-	downstream
chr7	132859152	132859283	ENSMUSG00000030965	Fam175b	-73	+	overlapStart
chr3	132823342	132823446	ENSMUSG00000105691	NA	17089	+	downstream
chr2	132815934	132816248	ENSMUSG00000037376	Trmt6	121	-	overlapStart
chr5	132686785	132686893	ENSMUSG00000103500	NA	-109368	+	upstream
chr4	132767963	132768201	ENSMUSG00000028884	Rpa2	-369	+	upstream
chr4	132732513	132732641	ENSMUSG00000037752	Xkr8	33	-	overlapStart
chr7	132743698	132743837	ENSMUSG00000030956	Fam53b	70188	-	inside
chr7	132745176	132745333	ENSMUSG00000030956	Fam53b	68710	-	inside
chr2	132686845	132687017	ENSMUSG00000044991	1110034G24Rik	-86	+	overlapStart
chr3	132684016	132684147	ENSMUSG00000028030	Tbck	-128	+	overlapStart
chr7	132735332	132735495	ENSMUSG00000087348	NA	-75448	-	upstream
chr4	132638853	132639173	ENSMUSG00000028886	Eya3	-134	+	overlapStart
chr2	132578165	132578342	ENSMUSG00000027346	Gpcpd1	9564	-	inside
chr1	132477305	132477507	ENSMUSG00000026439	Rbbp5	-60	+	overlapStart
chr4	132463824	132464049	ENSMUSG00000066042	Med18	97	-	overlapStart
chr4	132329450	132329557	ENSMUSG00000028898	Trnau1ap	88	-	overlapStart
chr4	132274251	132274502	ENSMUSG00000028899	Taf12	-124	+	overlapStart
chr2	132252735	132252845	ENSMUSG00000027342	Pcna	579	-	inside
chr2	132247609	132247936	ENSMUSG00000027341	Tmem230	198	-	overlapStart
chr4	132261519	132261688	ENSMUSG00000028901	Gmeb1	83	-	overlapStart
chrX	132218370	132218509	ENSMUSG00000082537	NA	-30112	-	upstream
chr4	132212193	132212329	ENSMUSG00000040025	Ythdf2	110	-	overlapStart
chr7	132152321	132152425	ENSMUSG00000086814	NA	-1850	+	upstream
chr2	132091910	132092017	ENSMUSG00000082990	NA	-7959	+	upstream
chr1	132007458	132007699	ENSMUSG00000026436	Elk4	-149	+	overlapStart
chr1	132008041	132008162	ENSMUSG00000026436	Elk4	434	+	inside
chr1	132008227	132008362	ENSMUSG00000026436	Elk4	620	+	inside
chr2	132035689	132035845	ENSMUSG00000027339	Rassf2	-5431	-	upstream
chr4	131873276	131873614	ENSMUSG00000028911	Srsf4	-341	+	upstream
chr6	131579990	131580129	ENSMUSG00000089792	NA	-5142	+	upstream
chr7	131560238	131560375	ENSMUSG00000066979	Bub3	-153	+	upstream
chr6	131532899	131533065	ENSMUSG00000077015	NA	-23	+	includeFeature
chr7	131362642	131362871	ENSMUSG00000040177	2310057M21Rik	56	-	overlapStart
chr2	131352871	131353062	ENSMUSG00000048911	Rnf24	21	-	overlapStart
chr2	131262753	131262937	ENSMUSG00000037514	Pank2	258	+	inside
chr4	131224122	131224233	ENSMUSG00000088041	NA	-15155	+	upstream
chr1	131153044	131153348	ENSMUSG00000026427	Eif2d	-137	+	overlapStart
chr4	130910762	130910880	ENSMUSG00000028581	Laptm5	-2363	+	upstream
chr4	130913205	130913347	ENSMUSG00000028581	Laptm5	80	+	inside
chrX	130805764	130805872	ENSMUSG00000077040	NA	82014	-	downstream
chr7	130834441	130834557	ENSMUSG00000040268	Plekha1	-31315	+	upstream
chr6	130918520	130918629	ENSMUSG00000098015	NA	-171104	-	upstream
chr6	130930368	130930472	ENSMUSG00000098015	NA	-182952	-	upstream
chr3	130730249	130730558	ENSMUSG00000062006	Gm4705;Rpl34-ps1;Gm6404;Rpl34	149	-	overlapStart
chr2	130667651	130667931	ENSMUSG00000074797	Itpa	41	+	inside
chr2	130629913	130630112	ENSMUSG00000079043	Fastkd5	114	-	overlapStart
chr2	130563660	130563799	ENSMUSG00000037740	Mrps26	-82	+	overlapStart
chrX	130611158	130611262	ENSMUSG00000083024	NA	-49261	-	upstream
chr7	130547233	130547421	ENSMUSG00000099232	NA	-19907	-	upstream
chr10	130463181	130463318	ENSMUSG00000092162	Vmn2r86	-7287	-	upstream
chr2	130424225	130424477	ENSMUSG00000027411	Vps16	-114	+	overlapStart
chr10	130436774	130436880	ENSMUSG00000092048	Vmn2r85	-7162	-	upstream
chrX	130326246	130326350	ENSMUSG00000084047	NA	75973	-	downstream
chr4	130360040	130360225	ENSMUSG00000074088	Snrnp40	-92	+	overlapStart
chr2	130284359	130284591	ENSMUSG00000027406	Idh3b	188	-	overlapStart
chr5	130256827	130257050	ENSMUSG00000056310	Tyw1	1208	+	inside
chr5	130171582	130171853	ENSMUSG00000025340	Rabgef1	-216	+	overlapStart
chr2	130179231	130179477	ENSMUSG00000027404	Snrpb	172	-	overlapStart
chr4	130107410	130107642	ENSMUSG00000028779	Pef1	4852	+	inside
chr5	129887276	129887649	ENSMUSG00000070493	Chchd2;Gm13202	194	-	overlapStart
chr1	129839636	129839754	ENSMUSG00000102800	NA	6488	+	downstream
chr3	129831046	129831540	ENSMUSG00000028010	Gar1	350	-	overlapStart
chr3	129725059	129725186	ENSMUSG00000106120	NA	-3786	+	upstream
chr5	129725152	129725281	ENSMUSG00000029432	Gbas	89	+	inside
chr4	129742204	129742404	ENSMUSG00000028790	Khdrbs1	99	-	overlapStart
chr5	129670053	129670188	ENSMUSG00000051034	Zfp11	46	-	overlapStart
chr4	129600529	129600816	ENSMUSG00000028798	Eif3i	119	-	overlapStart
chr7	129591873	129592164	ENSMUSG00000042055	Wdr11	10	+	inside
chr5	129501103	129501343	ENSMUSG00000029439	Sfswap	-118	+	overlapStart
chr10	129452273	129452377	ENSMUSG00000096497	Olfr787	-10405	+	upstream
chr4	129335887	129336096	ENSMUSG00000057572	Gm8539;Zbtb8os	192	+	inside
chr4	129321449	129321559	ENSMUSG00000096944	NA	12368	+	downstream
chr1	129210226	129210409	ENSMUSG00000042581	Thsd7b	-63076	+	upstream
chr2	129297202	129297467	ENSMUSG00000048327	Ckap2l	10	-	overlapStart
chr6	129284516	129284698	ENSMUSG00000030156	Cd69	-9147	-	upstream
chr8	129301069	129301262	ENSMUSG00000094530	NA	48071	+	downstream
chr8	129234318	129234504	ENSMUSG00000071302	2610044O15Rik8	88	-	overlapStart
chr10	129195526	129195630	ENSMUSG00000096000	Olfr773	-8107	-	upstream
chrX	129148472	129148616	ENSMUSG00000089284	NA	8413	-	downstream
chr4	129189666	129189891	ENSMUSG00000040928	S100pbp	61	-	overlapStart
chr2	129129485	129129821	ENSMUSG00000037938	Chchd5	-215	+	overlapStart
chr4	128925107	128925267	ENSMUSG00000085961	NA	-10898	+	upstream
chr10	128923027	128923136	ENSMUSG00000025350	Rdh5	-139	-	upstream
chr10	128805397	128805675	ENSMUSG00000025354	Dnajc14	-279	+	upstream
chr5	128944819	128944926	ENSMUSG00000029420	Rimbp2	8667	-	inside
chr4	128727409	128727584	ENSMUSG00000028794	A3galt2	-27955	+	upstream
chr10	128748375	128748606	ENSMUSG00000064030	Wibg	496	+	inside
chr7	128744812	128745090	ENSMUSG00000055319	Sec23ip	-58	+	overlapStart
chrX	128729782	128729886	ENSMUSG00000065898	NA	29236	+	downstream
chr8	128631368	128631509	ENSMUSG00000075864	NA	-19629	+	upstream
chr10	128626700	128626884	ENSMUSG00000025362	Rps26	-194	-	upstream
chr4	128438949	128439053	ENSMUSG00000061894	Zscan20	171149	-	downstream
chr4	128609982	128610144	ENSMUSG00000061894	Zscan20	116	-	overlapStart
chr10	128549044	128549353	ENSMUSG00000093674	Rpl41	261	-	overlapStart
chr10	128547646	128547978	ENSMUSG00000039810	Zc3h10	128	-	overlapStart
chr6	128590117	128590254	ENSMUSG00000047228	BC048546	-8511	-	upstream
chr10	128498668	128498892	ENSMUSG00000039824	Myl6b	17	-	overlapStart
chr6	128424777	128425027	ENSMUSG00000001518	Itfg2	154	-	overlapStart
chr10	128409748	128409941	ENSMUSG00000025374	Nabp2	1744	-	inside
chr10	128411453	128411705	ENSMUSG00000025374	Nabp2	39	-	overlapStart
chr1	128416784	128416967	ENSMUSG00000026356	Dars	584	-	inside
chr6	128362659	128362812	ENSMUSG00000048668	Rhno1	252	-	inside
chr4	128355199	128355303	ENSMUSG00000085717	NA	94155	+	downstream
chr7	128237502	128237624	ENSMUSG00000042178	Armc5	145	+	inside
chr3	128209994	128210176	ENSMUSG00000105816	NA	21612	-	inside
chr10	128082956	128083106	ENSMUSG00000025393	Atp5b	-317	+	upstream
chr10	128035438	128035721	ENSMUSG00000061315	Naca	92	+	inside
chr1	128102402	128102546	ENSMUSG00000036086	Zranb3	645	-	inside
chr7	127935434	127935578	ENSMUSG00000030800	Prss8	-5321	-	upstream
chr7	127912373	127912657	ENSMUSG00000030801	Kat8	-144	+	overlapStart
chr5	127882043	127882181	ENSMUSG00000085328	NA	3512	+	inside
chr7	127876115	127876336	ENSMUSG00000049739	Zfp646	-681	+	upstream
chr7	127876557	127877010	ENSMUSG00000049739	Zfp646	-239	+	overlapStart
chr3	127837431	127837687	ENSMUSG00000074238	Ap1ar	92	-	overlapStart
chr7	127841554	127841777	ENSMUSG00000030806	Stx1b	-17005	-	upstream
chr1	127774000	127774225	ENSMUSG00000102014	NA	92	-	overlapStart
chr2	127732837	127733026	ENSMUSG00000027377	Mall	-2905	-	upstream
chr10	127676753	127677014	ENSMUSG00000087163	NA	-29	-	upstream
chr10	127642927	127643031	ENSMUSG00000002147	Stat6	-59	+	overlapStart
chr5	127617390	127617582	ENSMUSG00000105362	NA	398	+	inside
chr7	127588624	127588814	ENSMUSG00000030816	Rnf40	-74	+	overlapStart
chr3	127523445	127523549	ENSMUSG00000104957	NA	10545	+	downstream
chr7	127470926	127471032	ENSMUSG00000030822	Prr14	11315	+	inside
chr6	127453517	127453901	ENSMUSG00000037997	Parp11	6677	+	inside
chr2	127444573	127444683	ENSMUSG00000027371	Fahd2a	-8	-	upstream
chr7	127421942	127422150	ENSMUSG00000045251	Zfp688	126	-	overlapStart
chr10	127380511	127380659	ENSMUSG00000025404	R3hdm2	184	+	inside
chr4	127294848	127295002	ENSMUSG00000082047	NA	2617	-	downstream
chr10	127311660	127311916	ENSMUSG00000040354	Mars	126	-	overlapStart
chr10	127290566	127290686	ENSMUSG00000025408	Ddit3	-208	+	upstream
chr7	127254147	127254532	ENSMUSG00000042462	Dctpp1	6562	-	downstream
chr2	127247894	127248031	ENSMUSG00000034850	Tmem127	-14	+	overlapStart
chr4	127243636	127243777	ENSMUSG00000042380	Smim12	-148	+	upstream
chr7	127233125	127233326	ENSMUSG00000045598	Zfp553	64	+	inside
chr7	127218416	127218523	ENSMUSG00000000486	2016-09-01	82	-	overlapStart
chr7	127208714	127208924	ENSMUSG00000042492	Tbc1d10b	-246	-	upstream
chr10	127211522	127211794	ENSMUSG00000025417	Pip4k2c	100	-	overlapStart
chr7	127195872	127196222	ENSMUSG00000042502	Cd2bp2	128	-	overlapStart
chr2	127182937	127183111	ENSMUSG00000044145	1810024B03Rik	25343	-	downstream
chr2	127208141	127208482	ENSMUSG00000044145	1810024B03Rik	139	-	overlapStart
chr5	127154719	127154878	ENSMUSG00000105308	NA	-15841	+	upstream
chr4	127125966	127126070	ENSMUSG00000070737	Gm12942	2275	+	inside
chr6	127098643	127098752	ENSMUSG00000097525	NA	-1654	+	upstream
chr7	127042397	127042666	ENSMUSG00000030677	Kif22	23	-	overlapStart
chr8	126970978	126971251	ENSMUSG00000033931	Rbm34	101	-	overlapStart
chr8	126945747	126945974	ENSMUSG00000093904	Tomm20	174	-	overlapStart
chr2	126932937	126933200	ENSMUSG00000027366	Sppl2a	298	-	inside
chr10	126905940	126906057	ENSMUSG00000025436	Xrcc6bp1	-4569	-	upstream
chr7	126861818	126861929	ENSMUSG00000042606	Hirip3	-154	+	upstream
chr4	126850178	126850460	ENSMUSG00000088984	NA	10934	-	downstream
chr6	126849089	126849224	ENSMUSG00000000399	Ndufa9	47	-	overlapStart
chr7	126792382	126792706	ENSMUSG00000030697	Ppp4c	89	-	overlapStart
chr7	126776750	126776891	ENSMUSG00000055323	NA	68	-	overlapStart
chr4	126753705	126753912	ENSMUSG00000028830	AU040320	161	+	inside
chr4	126757379	126757511	ENSMUSG00000028830	AU040320	3835	+	inside
chr2	126707053	126707318	ENSMUSG00000027363	Usp8	-275	+	upstream
chr7	126702447	126702596	ENSMUSG00000030707	Coro1a	5340	-	inside
chr7	126704158	126704299	ENSMUSG00000030707	Coro1a	3629	-	inside
chr7	126695789	126696078	ENSMUSG00000059772	Slx1b	-5	-	upstream
chr2	126675177	126675384	ENSMUSG00000098024	NA	-739	+	upstream
chr7	126566300	126566547	ENSMUSG00000030738	Eif3c	111	-	overlapStart
chr7	126503283	126503793	ENSMUSG00000032637	Atxn2l	154	-	overlapStart
chr7	126487153	126487464	ENSMUSG00000073838	Tufm	-202	+	overlapStart
chr7	126474913	126475054	ENSMUSG00000030733	Sh2b1	217	-	inside
chr7	126475088	126475247	ENSMUSG00000030733	Sh2b1	42	-	overlapStart
chr7	126428994	126429124	ENSMUSG00000030727	Rabep2	235	+	inside
chr8	126422298	126422588	ENSMUSG00000051671	Coa6	-203	+	overlapStart
chr4	126429426	126429673	ENSMUSG00000028842	Ago3	130	-	overlapStart
chr1	126425138	126425242	ENSMUSG00000103824	NA	-100464	-	upstream
chr2	126499896	126500000	ENSMUSG00000060131	Atp8b4	778	-	inside
chr4	126321596	126321782	ENSMUSG00000042558	Adprhl2	107	-	overlapStart
chr4	126262181	126262375	ENSMUSG00000028847	Trappc3	-144	+	overlapStart
chr4	126202680	126202842	ENSMUSG00000043962	Thrap3	80	-	overlapStart
chr3	126140369	126140473	ENSMUSG00000087726	NA	12354	-	downstream
chrX	126147120	126147278	ENSMUSG00000083294	NA	23907	-	inside
chr4	126103764	126104050	ENSMUSG00000042608	Stk40	-193	+	overlapStart
chr4	126110908	126111063	ENSMUSG00000042608	Stk40	6951	+	inside
chr7	126200370	126200579	ENSMUSG00000000131	Xpo6	131	-	overlapStart
chr8	126109315	126109479	ENSMUSG00000033998	Kcnk1	114213	+	downstream
chrX	125965762	125965904	ENSMUSG00000096437	NA	21602	-	downstream
chr2	126151934	126152217	ENSMUSG00000027209	Fam227b	70	-	overlapStart
chrX	125932554	125932688	ENSMUSG00000096897	NA	14744	+	downstream
chrX	125948272	125948376	ENSMUSG00000096897	NA	30462	+	downstream
chr6	125829159	125829320	ENSMUSG00000088959	NA	-55256	+	upstream
chr3	125878905	125879012	ENSMUSG00000032854	Ugt8a	59714	-	inside
chr2	125859009	125859285	ENSMUSG00000027207	Galk2	-100	+	overlapStart
chrX	125857896	125858175	ENSMUSG00000095499	NA	185	-	overlapStart
chr2	125866150	125866338	ENSMUSG00000027206	Cops2	-7011	-	upstream
chrX	125776133	125776246	ENSMUSG00000095008	NA	41090	+	downstream
chr6	125700151	125700304	ENSMUSG00000038115	Ano2	9732	+	inside
chrX	125653615	125653722	ENSMUSG00000096763	NA	21616	-	downstream
chrX	125675040	125675218	ENSMUSG00000096763	NA	191	-	inside
chr8	125632345	125632470	ENSMUSG00000050930	Map10	-37473	+	upstream
chr8	125669743	125669908	ENSMUSG00000050930	Map10	-75	+	overlapStart
chr7	125707752	125708013	ENSMUSG00000032777	Gtf3c1	28	-	overlapStart
chr7	125630482	125630652	ENSMUSG00000030745	Il21r	27053	+	inside
chr7	125532091	125532196	ENSMUSG00000030748	Il4ra	-20191	+	upstream
chr5	125475764	125475916	ENSMUSG00000029482	Aacs	-50	+	overlapStart
chr7	125491350	125491662	ENSMUSG00000030750	Nsmce1	246	-	overlapStart
chr7	125444511	125444689	ENSMUSG00000030752	Kdm8	-165	+	overlapStart
chrX	125383732	125383877	ENSMUSG00000094147	Gm17522;Gm17267;Gm17297;Gm17584;Gm17469;Gm17361;Gm17714;Gm17679;Gm17693;Gm21604;Gm21616	-51810	+	upstream
chrX	125405221	125405331	ENSMUSG00000094147	Gm17522;Gm17267;Gm17297;Gm17584;Gm17469;Gm17361;Gm17714;Gm17679;Gm17693;Gm21604;Gm21616	-30321	+	upstream
chr5	125434043	125434286	ENSMUSG00000029480	Dhx37	78	-	overlapStart
chr3	125509248	125509352	ENSMUSG00000027971	Ndst4	105172	+	inside
chr1	125318537	125318691	ENSMUSG00000026341	Actr3	117190	-	downstream
chr1	125435614	125435913	ENSMUSG00000026341	Actr3	113	-	overlapStart
chr5	125389215	125389374	ENSMUSG00000072612	NA	-107	+	overlapStart
chr6	125417425	125417537	ENSMUSG00000038167	Plekhg6	-36632	-	upstream
chr6	125215480	125215683	ENSMUSG00000030337	Vamp1;E130112N10Rik	-71	+	overlapStart
chr6	125222285	125222408	ENSMUSG00000030337	Vamp1;E130112N10Rik	6734	+	inside
chr6	125192013	125192273	ENSMUSG00000030335	Mrpl51	212	+	inside
chr6	125131678	125131978	ENSMUSG00000038279	Nop2	-205	+	overlapStart
chr4	125127818	125127969	ENSMUSG00000042677	Zc3h12a	22	-	overlapStart
chr5	125106316	125106444	ENSMUSG00000106663	NA	19475	+	downstream
chr4	125066561	125066854	ENSMUSG00000050213	Snip1	-111	+	overlapStart
chr6	125039625	125039921	ENSMUSG00000030330	Ing4	-135	+	overlapStart
chr4	125029883	125030156	ENSMUSG00000080934	NA	10383	+	downstream
chr8	125012817	125013166	ENSMUSG00000056820	Tsnax	-180	+	overlapStart
chr6	125008753	125009332	ENSMUSG00000038346	Zfp384	-392	+	overlapStart
chr6	125009539	125009730	ENSMUSG00000038346	Zfp384	394	+	inside
chrX	124966298	124966402	ENSMUSG00000095017	NA	7650	-	downstream
chrX	124973800	124973947	ENSMUSG00000095017	NA	148	-	inside
chr6	124965349	124965716	ENSMUSG00000030127	Cops7a	189	-	overlapStart
chr6	124975133	124975276	ENSMUSG00000030127	Cops7a	-9595	-	upstream
chr6	124977633	124977759	ENSMUSG00000030127	Cops7a	-12095	-	upstream
chr6	124931175	124931517	ENSMUSG00000030120	Mlf2	-213	+	overlapStart
chr4	124850604	124850903	ENSMUSG00000028889	Yrdc	-75	+	overlapStart
chr4	124851119	124851298	ENSMUSG00000078570	1110065P20Rik	77	-	overlapStart
chr3	124829799	124829908	ENSMUSG00000106423	NA	-9710	+	upstream
chr8	124862848	124863140	ENSMUSG00000031984	2810004N23Rik	181	-	overlapStart
chr8	124846826	124846949	ENSMUSG00000090118	NA	15128	+	inside
chr6	124828986	124829177	ENSMUSG00000038429	Usp5	498	-	inside
chr4	124802396	124802685	ENSMUSG00000028890	Mtf1	292	+	inside
chr6	124741016	124741176	ENSMUSG00000089083	Rnu7	270	-	downstream
chr8	124721999	124722271	ENSMUSG00000031982	Arv1	-140	+	overlapStart
chr4	124714645	124714932	ENSMUSG00000028902	Sf3a3	-131	+	overlapStart
chr2	124785305	124785413	ENSMUSG00000087450	NA	76650	+	downstream
chr2	124826700	124826831	ENSMUSG00000087450	NA	118045	+	downstream
chr6	124711972	124712391	ENSMUSG00000004268	Emg1	206	-	overlapStart
chr4	124693475	124693764	ENSMUSG00000028907	Utp11l	125	-	overlapStart
chr5	124628923	124629166	ENSMUSG00000038023	Atp6v0a2	347	+	inside
chr7	124807150	124807254	ENSMUSG00000086254	3100003L05Rik	-98215	-	upstream
chr7	124944458	124944571	ENSMUSG00000086254	3100003L05Rik	-235523	-	upstream
chrX	124599597	124599750	ENSMUSG00000093990	NA	165	-	inside
chr5	124578972	124579237	ENSMUSG00000029388	Eif2b1	159	-	overlapStart
chr5	124552701	124553003	ENSMUSG00000029389	Ddx55	-163	+	overlapStart
chr5	124540645	124540869	ENSMUSG00000029390	Gm21540;Tmed2	-50	+	overlapStart
chr6	124528773	124528877	ENSMUSG00000089961	NA	-2138	+	upstream
chr8	124520592	124520915	ENSMUSG00000031979	Cog2	-175	+	overlapStart
chr1	124967670	124967784	ENSMUSG00000100851	NA	-121631	-	upstream
chrX	124513591	124513757	ENSMUSG00000094044	Gm17522;Gm17267;Gm17297;Gm17584;Gm17469;Gm17361;Gm17714;Gm17679;Gm17693;Gm21604;Gm21616	13028	+	downstream
chr7	124463993	124464132	ENSMUSG00000087781	NA	-28913	+	upstream
chr7	124524854	124525059	ENSMUSG00000085892	NA	-30553	-	upstream
chrX	124470216	124470369	ENSMUSG00000094238	NA	141	-	overlapStart
chr10	123970058	123970163	ENSMUSG00000089619	NA	-485001	+	upstream
chr10	124577418	124577532	ENSMUSG00000089619	NA	122359	+	downstream
chr5	124439513	124439702	ENSMUSG00000049327	Setd8	-417	+	upstream
chr9	124423163	124423357	ENSMUSG00000093803	NA	53698	-	inside
chr9	124423654	124423901	ENSMUSG00000093803	NA	53207	-	inside
chr9	124424004	124424516	ENSMUSG00000093803	NA	52857	-	inside
chr9	124425061	124425267	ENSMUSG00000093803	NA	51800	-	inside
chr9	124425578	124425796	ENSMUSG00000093803	NA	51283	-	inside
chrX	124422356	124422495	ENSMUSG00000095420	NA	14714	+	downstream
chrX	124349982	124350100	ENSMUSG00000096831	NA	141	-	inside
chr9	124282108	124282300	ENSMUSG00000074829	2010315B03Rik	30588	-	downstream
chr8	124231304	124231439	ENSMUSG00000089704	Galnt2	-87	+	overlapStart
chr5	124214906	124215025	ENSMUSG00000090220	Pitpnm2os1	-14819	+	upstream
chr5	124115963	124116205	ENSMUSG00000029404	Arl6ip4	-126	+	overlapStart
chr5	124105628	124105776	ENSMUSG00000085433	NA	6636	-	downstream
chr5	124109810	124110002	ENSMUSG00000085433	NA	2454	-	downstream
chr5	124095978	124096121	ENSMUSG00000029408	Abcb9	-180	-	upstream
chr8	124021434	124021542	ENSMUSG00000031976	Urb2	-74	+	overlapStart
chr14	124000125	124000285	ENSMUSG00000090286	NA	-5230	+	upstream
chr5	124032217	124032390	ENSMUSG00000066278	Vps37b	53	-	overlapStart
chr3	123882809	123882913	ENSMUSG00000081939	NA	102295	-	downstream
chr14	124779880	124780090	ENSMUSG00000025551	Fgf14	-102753	-	upstream
chr14	124801548	124802223	ENSMUSG00000025551	Fgf14	-124421	-	upstream
chrX	123957275	123957434	ENSMUSG00000094015	NA	1	+	inside
chrX	123999820	123999927	ENSMUSG00000094015	NA	42546	+	downstream
chr4	123917235	123917465	ENSMUSG00000085875	NA	34	-	overlapStart
chr4	123904740	123904979	ENSMUSG00000028647	Mycbp	-92	+	overlapStart
chr8	123949277	123949468	ENSMUSG00000039509	Nup133	-12	-	upstream
chr1	123820545	123820697	ENSMUSG00000102940	NA	9614	-	downstream
chr9	123851852	123852229	ENSMUSG00000025241	Fyco1	47	-	overlapStart
chr14	123776083	123776209	ENSMUSG00000082793	NA	-77480	-	upstream
chr14	123787642	123787796	ENSMUSG00000082793	NA	-89039	-	upstream
chr14	123806309	123806428	ENSMUSG00000082793	NA	-107706	-	upstream
chr9	123717457	123717875	ENSMUSG00000025245	Lztfl1	168	-	overlapStart
chrX	123514429	123514547	ENSMUSG00000095277	NA	2	+	inside
chr5	123524078	123524285	ENSMUSG00000029433	Diablo	1410	-	inside
chr3	123472447	123472551	ENSMUSG00000105058	NA	477	+	downstream
chr6	123365990	123366099	ENSMUSG00000094145	Vmn2r20	52071	-	downstream
chr7	123377817	123377967	ENSMUSG00000030763	Lcmt1	-165	+	upstream
chr8	123373687	123373843	ENSMUSG00000001472	Tcf25	-137	+	overlapStart
chr3	123385840	123386136	ENSMUSG00000028114	Mettl14	268	-	overlapStart
chr7	123369843	123369976	ENSMUSG00000030766	Arhgap17	72	-	overlapStart
chr14	123350383	123350489	ENSMUSG00000000197	Nalcn	276761	-	inside
chr14	123480481	123480585	ENSMUSG00000000197	Nalcn	146663	-	inside
chr14	123631916	123632037	ENSMUSG00000000197	Nalcn	-4772	-	upstream
chr2	123205626	123205775	ENSMUSG00000084372	NA	-68298	+	upstream
chr2	123206326	123206481	ENSMUSG00000084372	NA	-67598	+	upstream
chr2	123274664	123274768	ENSMUSG00000084372	NA	740	+	downstream
chr8	123254048	123254464	ENSMUSG00000001065	Zfp276	-147	+	overlapStart
chr8	123224717	123224911	ENSMUSG00000033862	Cdk10	-124	+	overlapStart
chrX	123208428	123208565	ENSMUSG00000095005	NA	4875	-	downstream
chr8	123212656	123212875	ENSMUSG00000000743	Chmp1a	107	-	overlapStart
chr5	123151185	123151330	ENSMUSG00000038384	Setd1b	8992	+	inside
chr4	123139812	123140090	ENSMUSG00000028651	Ppie	139	-	overlapStart
chr7	123124012	123124298	ENSMUSG00000052707	Tnrc6a	127	+	inside
chr5	123128534	123128683	ENSMUSG00000029449	Rhof	4158	-	inside
chr8	123102211	123102484	ENSMUSG00000000740	Gm10071;Rpl13	-139	+	overlapStart
chr8	123065699	123065855	ENSMUSG00000000738	Spg7	2757	+	inside
chr8	123042319	123042660	ENSMUSG00000099881	NA	-147	+	overlapStart
chrX	122902053	122902157	ENSMUSG00000094864	NA	127616	-	downstream
chr10	123076324	123076473	ENSMUSG00000034602	Mon2	181	-	inside
chr7	123021399	123021503	ENSMUSG00000030779	Rbbp6	55713	+	downstream
chr3	122970806	122971056	ENSMUSG00000039701	Usp53	13704	-	inside
chr14	122913031	122913280	ENSMUSG00000075463	NA	1	+	inside
chr9	122886712	122886875	ENSMUSG00000063488	Zkscan7	-1759	+	upstream
chr6	122874410	122874598	ENSMUSG00000030327	Necap1	-147	+	overlapStart
chr4	122885727	122886056	ENSMUSG00000028656	Cap1	329	-	inside
chr9	122865886	122866097	ENSMUSG00000047036	Zfp445	-3758	-	upstream
chr6	122790417	122790852	ENSMUSG00000107066	NA	2358	-	downstream
chr5	122820926	122821035	ENSMUSG00000029472	Anapc5	413	-	inside
chr8	122775406	122775548	ENSMUSG00000015016	Acsf3	-99	+	overlapStart
chr2	122738286	122738621	ENSMUSG00000085633	NA	76	-	overlapStart
chr2	122630559	122630673	ENSMUSG00000074876	NA	-66	+	overlapStart
chr8	122589652	122589776	ENSMUSG00000006589	Aprt	-12745	-	upstream
chr5	122614496	122614634	ENSMUSG00000029469	Ift81	22	-	overlapStart
chr14	122502627	122502774	ENSMUSG00000093669	NA	-7376	-	upstream
chr8	122547841	122548040	ENSMUSG00000014444	Piezo1	3488	-	inside
chr4	122455202	122455387	ENSMUSG00000083365	NA	-8	+	overlapStart
chr5	122391747	122392028	ENSMUSG00000029465	Arpc3	-131	+	overlapStart
chr9	122404569	122404697	ENSMUSG00000093598	NA	-5768	-	upstream
chr8	122376459	122376698	ENSMUSG00000017478	Zc3h18	-150	+	overlapStart
chr5	122354189	122354351	ENSMUSG00000038569	Rad9b	44	-	overlapStart
chr6	122339752	122339856	ENSMUSG00000040669	Phc1	809	-	inside
chr6	122339900	122340023	ENSMUSG00000040669	Phc1	661	-	inside
chr6	122308883	122309076	ENSMUSG00000007458	M6pr	163	+	inside
chr3	122274256	122274471	ENSMUSG00000039756	Dnttip2	-132	+	overlapStart
chr4	122214035	122214146	ENSMUSG00000083867	NA	-20944	+	upstream
chr4	122216111	122216287	ENSMUSG00000083867	NA	-18868	+	upstream
chrX	122250818	122250928	ENSMUSG00000081095	NA	-30673	-	upstream
chr10	122165007	122165186	ENSMUSG00000098138	NA	-4366	+	upstream
chr10	122306530	122306634	ENSMUSG00000098138	NA	137157	+	downstream
chr3	122228782	122228895	ENSMUSG00000104887	NA	-1412	-	upstream
chr4	122122842	122122966	ENSMUSG00000083558	NA	-5	+	overlapStart
chr7	122132939	122133189	ENSMUSG00000044702	Palb2	7	-	overlapStart
chr14	122104871	122105059	ENSMUSG00000085615	NA	2103	-	inside
chr14	122106869	122107194	ENSMUSG00000085615	NA	105	-	overlapStart
chr7	122066789	122067164	ENSMUSG00000030870	Ubfd1	-386	+	upstream
chr2	122118234	122118493	ENSMUSG00000033396	Gm3650;Spg11	152	-	overlapStart
chr7	122067314	122067435	ENSMUSG00000030871	Ears2	-51	-	upstream
chr14	122009645	122009822	ENSMUSG00000071229	Timm8a2	-25029	+	upstream
chr1	122063516	122063640	ENSMUSG00000083584	NA	-92992	-	upstream
chr11	121982323	121982565	ENSMUSG00000082831	NA	-11638	-	upstream
chr8	121950010	121950206	ENSMUSG00000025316	Banp	260	+	inside
chr7	121981652	121981839	ENSMUSG00000034951	Cog7	59	-	overlapStart
chr14	121878288	121878664	ENSMUSG00000041765	Ubac2	-318	+	overlapStart
chr2	121866812	121866971	ENSMUSG00000060227	Casc4	-158	+	overlapStart
chr9	121857930	121858043	ENSMUSG00000038412	Higd1a	70	-	overlapStart
chr5	121836572	121836711	ENSMUSG00000042594	Sh2b3	1074	-	inside
chr8	121829407	121829721	ENSMUSG00000040263	Klhdc4	162	-	overlapStart
chr10	121940218	121940323	ENSMUSG00000020121	Srgap1	107097	-	inside
chr10	121767870	121768000	ENSMUSG00000100143	NA	-13098	+	upstream
chr5	121711379	121711549	ENSMUSG00000042605	Atxn2	42	+	inside
chr7	121599506	121599629	ENSMUSG00000053081	NA	-107569	+	upstream
chr9	121675066	121675213	ENSMUSG00000061536	Sec22c	30424	-	downstream
chr11	121613498	121613687	ENSMUSG00000046605	B3gntl1	59655	-	downstream
chr8	121585553	121585766	ENSMUSG00000097987	NA	3788	+	downstream
chr1	121567582	121568091	ENSMUSG00000001674	Ddx18	407	-	overlapStart
chr10	121586713	121586824	ENSMUSG00000020115	Tbk1	81	-	overlapStart
chr2	121506593	121506734	ENSMUSG00000068479	Mfap1b;Mfap1a	72	-	overlapStart
chr2	121473924	121474160	ENSMUSG00000048222	Mfap1b;Mfap1a	143	-	overlapStart
chr2	121456976	121457206	ENSMUSG00000046110	Serinc4	-195	-	upstream
chr8	121406420	121406571	ENSMUSG00000097783	NA	-14925	+	upstream
chr8	121409468	121409610	ENSMUSG00000097783	NA	-11877	+	upstream
chr10	121505334	121505462	ENSMUSG00000025795	Rassf3	-29084	-	upstream
chr1	121327729	121327999	ENSMUSG00000104253	NA	-363	+	upstream
chr11	121354281	121354612	ENSMUSG00000025173	Wdr45b	164	-	overlapStart
chr11	121259817	121259973	ENSMUSG00000039275	Foxk2	-173	+	upstream
chr6	121272367	121272546	ENSMUSG00000030107	Usp18	26461	+	downstream
chr5	121204391	121204602	ENSMUSG00000029614	Rpl6	-90	+	overlapStart
chr2	121171092	121171251	ENSMUSG00000050619	Zscan29	33	-	overlapStart
chr5	121191385	121191538	ENSMUSG00000043733	Ptpn11	12	-	overlapStart
chr2	121140553	121140732	ENSMUSG00000074890	Lcmt2	100	-	overlapStart
chr4	121098098	121098337	ENSMUSG00000043207	Zmpste24	143	-	overlapStart
chr7	121034343	121034538	ENSMUSG00000030876	Mettl9	-102	+	overlapStart
chr2	121008344	121008572	ENSMUSG00000023572	Ccndbp1	-59	+	overlapStart
chr2	120977194	120977303	ENSMUSG00000054484	Tmem62	177	+	inside
chr4	121017123	121017294	ENSMUSG00000032870	Smap2	124	-	overlapStart
chr11	120991214	120991433	ENSMUSG00000025162	Csnk1d	116	-	overlapStart
chr9	121277384	121277828	ENSMUSG00000040936	Ulk4	-187	-	upstream
chr9	121301153	121301257	ENSMUSG00000040936	Ulk4	-23956	-	upstream
chr10	120979272	120979490	ENSMUSG00000048661	Lemd3	60	-	overlapStart
chr6	120916823	120917039	ENSMUSG00000004446	Bid	30	-	overlapStart
chr2	120970587	120970891	ENSMUSG00000027272	Ubr1	128	-	overlapStart
chr6	120836069	120836190	ENSMUSG00000009112	Bcl2l13	-161	+	upstream
chr11	120932847	120932978	ENSMUSG00000048445	Ccdc57	25	-	overlapStart
chr14	120786809	120786920	ENSMUSG00000084476	NA	-12044	+	upstream
chr6	120822648	120822861	ENSMUSG00000019210	Atp6v1e1	37	-	overlapStart
chr11	120796249	120796550	ENSMUSG00000025155	Dus1l	154	-	overlapStart
chr11	120784142	120784385	ENSMUSG00000025158	Rfng	65	-	overlapStart
chr3	120735346	120735450	ENSMUSG00000105207	NA	4215	-	downstream
chr7	120677409	120677676	ENSMUSG00000097343	9030407P20Rik	151	-	overlapStart
chr11	120672944	120673138	ENSMUSG00000025142	Aspscr1	-29	+	overlapStart
chr11	120624870	120625111	ENSMUSG00000098282	NA	6	-	overlapStart
chr8	120668041	120668409	ENSMUSG00000097919	NA	38	-	overlapStart
chr1	120574761	120574881	ENSMUSG00000058665	En1	-27657	+	upstream
chr11	120598268	120598581	ENSMUSG00000025134	Alyref	97	-	overlapStart
chr11	120581505	120581728	ENSMUSG00000025132	Arhgdia	119	-	overlapStart
chr11	120573307	120573526	ENSMUSG00000025130	P4hb	-54	-	upstream
chr11	120549624	120549887	ENSMUSG00000061111	Fam195b	103	-	overlapStart
chr8	120489417	120489531	ENSMUSG00000097983	NA	-31198	+	upstream
chr9	120492408	120492800	ENSMUSG00000006941	Eif1b	-198	+	overlapStart
chr11	120484552	120484747	ENSMUSG00000039640	Mrpl12	-61	+	overlapStart
chr11	120467548	120467782	ENSMUSG00000057594	Arl16	59	-	overlapStart
chr11	120457962	120458241	ENSMUSG00000039670	Oxld1	106	-	overlapStart
chrX	120474043	120474166	ENSMUSG00000081728	NA	-31357	-	upstream
chr7	120443511	120443649	ENSMUSG00000051900	Abca16	33864	+	inside
chr11	120437584	120437764	ENSMUSG00000039703	Nploc4	124	-	overlapStart
chr6	120363949	120364240	ENSMUSG00000030180	Kdm5a	-150	+	overlapStart
chr2	120404013	120404219	ENSMUSG00000033808	Tmem87a	100	-	overlapStart
chr6	120364281	120364484	ENSMUSG00000030177	Ccdc77	93	-	overlapStart
chr13	120321423	120321667	ENSMUSG00000095821	Tcstv3	3856	+	downstream
chr2	120353054	120353227	ENSMUSG00000027291	Vps39	83	-	overlapStart
chr9	120339017	120339141	ENSMUSG00000083772	NA	22689	+	downstream
chr9	120268897	120269037	ENSMUSG00000041794	Myrip	-35039	+	upstream
chr10	120226948	120227202	ENSMUSG00000020224	Llph-ps2;Llph-ps1;Llph	-122	+	overlapStart
chr8	120196312	120196524	ENSMUSG00000042269	Fam92b	-18846	-	upstream
chr6	120133489	120133621	ENSMUSG00000095086	NA	10261	-	downstream
chr9	120127541	120127842	ENSMUSG00000032518	Rpsa	-225	+	overlapStart
chr5	120116384	120116535	ENSMUSG00000029594	Rbm19	-81	+	overlapStart
chr9	120110258	120110457	ENSMUSG00000032519	Slc25a38	-116	+	overlapStart
chr11	120151182	120151473	ENSMUSG00000061306	Slc38a10	164	-	overlapStart
chr11	120098796	120099048	ENSMUSG00000078572	1810043H04Rik	-132	+	overlapStart
chr8	120101238	120101486	ENSMUSG00000031823	Zdhhc7	244	-	overlapStart
chr2	120027385	120027585	ENSMUSG00000087458	NA	68	-	overlapStart
chr12	120028647	120029030	ENSMUSG00000098707	NA	28120	+	downstream
chr9	119937495	119937697	ENSMUSG00000032513	Gorasp1	63	-	overlapStart
chr6	120038725	120038911	ENSMUSG00000045962	Wnk1	-53	-	upstream
chr5	119901277	119901389	ENSMUSG00000107084	NA	-13661	+	upstream
chr13	119933803	119933914	ENSMUSG00000096175	NA	-4531	-	upstream
chr7	119895722	119895850	ENSMUSG00000030922	Lyrm1	-139	+	upstream
chr9	119894739	119895035	ENSMUSG00000097223	NA	124	-	overlapStart
chr8	119840556	119840729	ENSMUSG00000031827	Cotl1	23	-	overlapStart
chr7	119793877	119794106	ENSMUSG00000030924	2610020H08Rik	-129	+	overlapStart
chr2	119787405	119787636	ENSMUSG00000034032	Rpap1	132	-	overlapStart
chr8	119778308	119778414	ENSMUSG00000034105	Tldc1	108	-	inside
chr4	119819114	119819218	ENSMUSG00000028634	Hivep3	85330	+	inside
chr3	119783297	119783401	ENSMUSG00000028134	Ptbp2	1169	-	inside
chr7	119720730	119720904	ENSMUSG00000030942	Thumpd1	35	-	overlapStart
chr13	119690164	119690410	ENSMUSG00000093930	Hmgcs1	-298	+	upstream
chr2	119662744	119662904	ENSMUSG00000027305	Ndufaf1	83	-	overlapStart
chr3	119425387	119425493	ENSMUSG00000087806	NA	213487	-	downstream
chr3	119442467	119442571	ENSMUSG00000087806	NA	196407	-	downstream
chr8	119605142	119605394	ENSMUSG00000031832	Taf1c	80	-	overlapStart
chr11	119524552	119524767	ENSMUSG00000025582	Nptx1	23201	-	downstream
chr4	119539523	119539774	ENSMUSG00000087385	AA415398	6	-	overlapStart
chr1	119526028	119526233	ENSMUSG00000098923	Tmem185b	-132	+	overlapStart
chr1	119526296	119526459	ENSMUSG00000098447	NA	63	-	overlapStart
chr11	119491242	119491725	ENSMUSG00000039850	Endov	-105	+	overlapStart
chr6	119479625	119479835	ENSMUSG00000030019	Fbxl14	-43	+	overlapStart
chr4	119464196	119464337	ENSMUSG00000048899	Rimkla	28432	-	downstream
chr13	119462583	119462884	ENSMUSG00000062822	4833420G17Rik	-176	+	overlapStart
chr8	119394760	119395012	ENSMUSG00000074064	Mlycd	-118	+	overlapStart
chr2	119477969	119478129	ENSMUSG00000034154	Ino80	-282	-	upstream
chr6	119388707	119388923	ENSMUSG00000030168	Adipor2	28997	-	inside
chr8	119344277	119344495	ENSMUSG00000031839	Hsbp1	-261	+	upstream
chr8	119347648	119347752	ENSMUSG00000031839	Hsbp1	3110	+	inside
chr4	119320376	119320676	ENSMUSG00000060288	Gm17748;Ppih	170	-	overlapStart
chr2	119288643	119288795	ENSMUSG00000034216	Vps18	-97	+	overlapStart
chr11	119299913	119300231	ENSMUSG00000025580	Eif4a3;Gm5576	176	-	overlapStart
chr13	119201595	119201699	ENSMUSG00000105411	NA	68009	-	downstream
chr9	119322927	119323170	ENSMUSG00000036737	Oxsr1	-500	-	upstream
chr6	119175124	119175279	ENSMUSG00000041477	Dcp1b	-129	+	overlapStart
chr4	119174137	119174347	ENSMUSG00000045268	Zfp691	58	-	overlapStart
chr14	119421248	119421352	ENSMUSG00000053465	Hs6st3	282833	+	inside
chr2	119112462	119112866	ENSMUSG00000027323	Rad51	-331	+	overlapStart
chr9	119102406	119102523	ENSMUSG00000038060	Dlec1	-72	+	overlapStart
chr10	119066657	119066765	ENSMUSG00000100681	NA	-26248	+	upstream
chr11	119041077	119041326	ENSMUSG00000025578	Cbx8	-108	-	upstream
chr7	118958115	118958239	ENSMUSG00000008734	Gprc5b	37096	-	downstream
chr14	119007418	119007597	ENSMUSG00000022136	Dnajc3	69486	+	downstream
chr2	118926439	118926583	ENSMUSG00000074916	Chst14	-57	+	overlapStart
chr7	118855584	118855822	ENSMUSG00000073856	Iqck	-176	+	overlapStart
chr4	118846908	118847018	ENSMUSG00000083336	NA	-7184	+	upstream
chr14	118834350	118834456	ENSMUSG00000077661	NA	-7319	-	upstream
chr2	118814109	118814271	ENSMUSG00000027331	Knstrn	106	+	inside
chr7	118740545	118740736	ENSMUSG00000030982	9030624J02Rik	319	+	inside
chr7	118712434	118712642	ENSMUSG00000033904	Ccp110	-118	+	overlapStart
chrX	118675773	118675904	ENSMUSG00000081171	NA	23130	-	downstream
chrX	118710732	118710836	ENSMUSG00000081171	NA	-11829	-	upstream
chr9	118674896	118675069	ENSMUSG00000039115	Itga9	68206	+	inside
chr9	118716006	118716228	ENSMUSG00000039115	Itga9	109316	+	inside
chr13	118590779	118590883	ENSMUSG00000100727	NA	35419	+	downstream
chr4	118620670	118620947	ENSMUSG00000028730	Wdr65	107	-	overlapStart
chr4	118547146	118547531	ENSMUSG00000050854	Tmem125	-3102	-	upstream
chr4	118547568	118547733	ENSMUSG00000050854	Tmem125	-3524	-	upstream
chr4	118547837	118548169	ENSMUSG00000050854	Tmem125	-3793	-	upstream
chr4	118548215	118548742	ENSMUSG00000050854	Tmem125	-4171	-	upstream
chr2	118557557	118557666	ENSMUSG00000040093	Bmf	-7870	-	upstream
chr7	118533306	118533410	ENSMUSG00000030652	Coq7	50	-	overlapStart
chrX	118464324	118464435	ENSMUSG00000100133	NA	16413	-	downstream
chr2	118479536	118479809	ENSMUSG00000009549	Srp14	175	-	overlapStart
chr4	118437321	118437453	ENSMUSG00000006398	Cdc20	31	-	overlapStart
chr11	118418901	118419138	ENSMUSG00000025575	Cant1	185	-	overlapStart
chr1	118388207	118388385	ENSMUSG00000064302	Clasp1	-851	+	upstream
chr6	118370221	118370383	ENSMUSG00000030138	Bms1	49196	-	downstream
chr6	118419291	118419626	ENSMUSG00000030138	Bms1	126	-	overlapStart
chr13	118387188	118387341	ENSMUSG00000021731	Mrps30	64	-	overlapStart
chr4	118409199	118409471	ENSMUSG00000033253	Szt2	74	-	overlapStart
chr1	118321689	118321946	ENSMUSG00000026377	Nifk	-150	+	overlapStart
chr7	118287270	118287405	ENSMUSG00000087922	NA	7409	+	downstream
chr11	118290298	118290517	ENSMUSG00000033909	Usp36	-54	-	upstream
chrX	118292903	118293034	ENSMUSG00000083031	NA	-59916	-	upstream
chr5	118244962	118245125	ENSMUSG00000032850	Rnft2	154	-	overlapStart
chr14	118132753	118132895	ENSMUSG00000022130	Tgds	12	-	overlapStart
chr6	118138981	118139232	ENSMUSG00000042042	Csgalnact2	159	-	overlapStart
chr5	118155337	118155563	ENSMUSG00000032867	Fbxw8	127	-	overlapStart
chr9	118040457	118040577	ENSMUSG00000039285	Azi2	-42	+	overlapStart
chr9	118040762	118040946	ENSMUSG00000039285	Azi2	263	+	inside
chr10	117952220	117952392	ENSMUSG00000102896	NA	-52718	+	upstream
chr11	118014447	118014602	ENSMUSG00000098958	NA	12177	+	downstream
chr11	117986768	117986978	ENSMUSG00000017715	Pgs1	476	+	inside
chr14	117588899	117589070	ENSMUSG00000098648	Mir6239	364948	-	downstream
chr14	117859669	117859773	ENSMUSG00000098648	Mir6239	94178	-	downstream
chr14	117860437	117860546	ENSMUSG00000098648	Mir6239	93410	-	downstream
chr11	117900547	117900653	ENSMUSG00000082562	NA	-21358	+	upstream
chr6	117906645	117907008	ENSMUSG00000042087	NA	1115	-	downstream
chr6	117916799	117917004	ENSMUSG00000042087	NA	-9039	-	upstream
chr6	117917170	117917396	ENSMUSG00000042087	NA	-9410	-	upstream
chr6	117900218	117900429	ENSMUSG00000042079	Hnrnpf	-106	+	overlapStart
chr4	117891915	117892199	ENSMUSG00000028540	Dph2	117	-	overlapStart
chrX	117838747	117838854	ENSMUSG00000081659	NA	33893	-	downstream
chrX	117843997	117844110	ENSMUSG00000081659	NA	28643	-	downstream
chr6	117862940	117863217	ENSMUSG00000042097	Zfp239	840	+	inside
chr6	117879107	117879330	ENSMUSG00000042097	Zfp239	17007	+	downstream
chr11	117832180	117832338	ENSMUSG00000025574	Tk1	-6088	-	upstream
chr10	117845963	117846131	ENSMUSG00000052681	Rap1b	-28	-	upstream
chr11	117782191	117782340	ENSMUSG00000025572	Tmc6	7	-	overlapStart
chr10	117792573	117792849	ENSMUSG00000052798	Nup107	132	-	overlapStart
chr10	117710697	117710807	ENSMUSG00000020184	Mdm2	61	-	overlapStart
chr4	117682082	117682410	ENSMUSG00000009640	Dmap1	191	-	overlapStart
chr11	117654662	117654782	ENSMUSG00000025571	Tnrc6c	373	+	inside
chr6	117522121	117522261	ENSMUSG00000054488	NA	-37576	+	upstream
chr6	117588301	117588405	ENSMUSG00000054488	NA	28604	+	downstream
chr8	117548564	117548743	ENSMUSG00000092818	NA	-1538	-	upstream
chrX	117449253	117449439	ENSMUSG00000081134	NA	-30417	-	upstream
chr1	117167411	117167533	ENSMUSG00000101154	NA	226121	-	downstream
chr5	117388955	117389141	ENSMUSG00000029363	Rfc5	92	-	overlapStart
chr13	117374167	117374279	ENSMUSG00000094518	NA	-15545	-	upstream
chr10	117376886	117377113	ENSMUSG00000055531	Cpsf6	3129	-	inside
chr10	117321692	117321796	ENSMUSG00000069515	Lyz1	-28824	-	upstream
chr4	117503519	117503685	ENSMUSG00000028677	Rnf220	-6467	-	upstream
chr2	117249635	117249773	ENSMUSG00000027349	Fam98b	-104	+	overlapStart
chr3	117168943	117169047	ENSMUSG00000106314	NA	-7076	+	upstream
chr6	117145249	117145353	ENSMUSG00000061353	Cxcl12	-23286	+	upstream
chr4	117182630	117182763	ENSMUSG00000028678	Kif2c	9	-	overlapStart
chr4	117156020	117156236	ENSMUSG00000047675	Gm15501;LOC101055915;Rps8	223	-	inside
chr4	117120473	117120748	ENSMUSG00000073771	NA	5252	-	inside
chr5	117115908	117116069	ENSMUSG00000066900	Suds3	205	-	inside
chr11	117076692	117076888	ENSMUSG00000086859	2810008D09Rik	-98	+	overlapStart
chr10	117148434	117148680	ENSMUSG00000020170	Frs2	40	-	overlapStart
chr10	117063644	117063992	ENSMUSG00000034024	Cct2	170	-	overlapStart
chr3	117011837	117011984	ENSMUSG00000105221	NA	-12251	-	upstream
chr8	116978890	116979119	ENSMUSG00000031847	1700030J22Rik	53	-	overlapStart
chr8	116943269	116943495	ENSMUSG00000047388	Atmin	-124	+	overlapStart
chr8	116921867	116922055	ENSMUSG00000031756	Cenpn	127	+	inside
chr8	116902664	116902783	ENSMUSG00000014633	Cmc2	18791	-	inside
chr11	116853155	116853265	ENSMUSG00000034120	Srsf2	-61	-	upstream
chr11	116853644	116853776	ENSMUSG00000034120	Srsf2	-550	-	upstream
chr11	116843363	116843659	ENSMUSG00000056962	Jmjd6	86	-	overlapStart
chr4	116824836	116824974	ENSMUSG00000086417	NA	-67	+	overlapStart
chr4	116807453	116807720	ENSMUSG00000028688	Toe1	187	-	overlapStart
chr8	116815988	116816103	ENSMUSG00000074072	NA	-50509	-	upstream
chr4	116708490	116708675	ENSMUSG00000028689	Ccdc163	-19	+	overlapStart
chr3	116712162	116712353	ENSMUSG00000027957	Slc35a3	669	-	inside
chr1	116651161	116651269	ENSMUSG00000102033	NA	17384	+	downstream
chr1	116654182	116654350	ENSMUSG00000102033	NA	20405	+	downstream
chr6	116628927	116629092	ENSMUSG00000059878	Zfp422	72	-	overlapStart
chr4	116627445	116627609	ENSMUSG00000028693	Nasp	496	-	inside
chr12	116732646	116732750	ENSMUSG00000101814	NA	135393	+	downstream
chr12	116828307	116828425	ENSMUSG00000101814	NA	231054	+	downstream
chr3	116594777	116595032	ENSMUSG00000027959	Sass6	-205	+	overlapStart
chr4	116555876	116556073	ENSMUSG00000055900	Tmem69	60	-	overlapStart
chr8	116504907	116505030	ENSMUSG00000034467	Dynlrb2	-108	+	overlapStart
chr8	116587725	116587892	ENSMUSG00000034467	Dynlrb2	82710	+	downstream
chr3	116508039	116508183	ENSMUSG00000000339	Rtca	169	-	inside
chrX	116464674	116464787	ENSMUSG00000072995	Cpxcr1	15730	+	inside
chr5	116381349	116381465	ENSMUSG00000106766	NA	286	-	inside
chr10	116336395	116336515	ENSMUSG00000065086	NA	-4188	+	upstream
chr7	116443353	116443559	ENSMUSG00000030660	Pik3c2a	105	-	overlapStart
chr7	116334075	116334325	ENSMUSG00000090862	Gm15483;Rps13-ps4;Rps13	115	-	overlapStart
chr11	116306632	116306911	ENSMUSG00000097117	LOC102636436	-232	+	overlapStart
chr11	116168202	116168327	ENSMUSG00000020776	Fbf1	-36	-	upstream
chr4	116150440	116150551	ENSMUSG00000028701	Lurap1	898	-	inside
chrX	116036535	116036698	ENSMUSG00000078034	NA	-87365	+	upstream
chr4	116123718	116123822	ENSMUSG00000028700	Pomgnt1	-122	+	upstream
chr5	116148773	116148898	ENSMUSG00000086655	NA	25159	+	downstream
chr12	116106608	116106712	ENSMUSG00000011171	Vipr2	28882	+	inside
chr2	116268561	116268683	ENSMUSG00000103562	NA	-192465	-	upstream
chr2	116269245	116269356	ENSMUSG00000103562	NA	-193149	-	upstream
chr4	116074900	116075195	ENSMUSG00000063882	Uqcrh	171	-	overlapStart
chr11	116078449	116078562	ENSMUSG00000057948	Unc13d	-488	-	upstream
chr11	116030111	116030276	ENSMUSG00000020770	Unk	-211	+	upstream
chr5	116024336	116024637	ENSMUSG00000029513	Prkab1	172	-	overlapStart
chr11	115933377	115933565	ENSMUSG00000020752	Recql5	100	-	overlapStart
chr6	115853408	115853521	ENSMUSG00000030323	Ift122	-62	+	overlapStart
chr6	115808736	115808856	ENSMUSG00000057841	Rpl32;Gm6251	11	-	overlapStart
chr5	115716472	115716609	ENSMUSG00000041609	Ccdc64	15149	-	inside
chr5	115732236	115732391	ENSMUSG00000041609	Ccdc64	-615	-	upstream
chr11	115699476	115699616	ENSMUSG00000059923	Grb2	9121	-	inside
chr11	115708515	115708661	ENSMUSG00000059923	Grb2	82	-	overlapStart
chr11	115628194	115628378	ENSMUSG00000020744	Slc25a19	101	-	overlapStart
chr11	115603779	115603905	ENSMUSG00000046756	Mrps7	-146	+	upstream
chr6	115601684	115601889	ENSMUSG00000000439	Mkrn2	-254	+	upstream
chr11	115589324	115589430	ENSMUSG00000089476	NA	-12332	+	upstream
chr10	115541126	115541279	ENSMUSG00000092210	A930009A15Rik	-28860	+	upstream
chr5	115565145	115565359	ENSMUSG00000041638	Gm13123;Gcn1l1	-109	+	overlapStart
chr5	115484405	115484567	ENSMUSG00000029524	Sirt4	320	-	inside
chr11	115475560	115475736	ENSMUSG00000057219	Armc7	-107	+	overlapStart
chr11	115419854	115420064	ENSMUSG00000034566	Atp5h	108	-	overlapStart
chr11	115403645	115404088	ENSMUSG00000018858	Ict1	-107	+	overlapStart
chr3	115370255	115370381	ENSMUSG00000088346	NA	-21299	+	upstream
chr10	115384728	115385060	ENSMUSG00000034163	Zfc3h1	-231	+	overlapStart
chr10	115385527	115385657	ENSMUSG00000034163	Zfc3h1	568	+	inside
chr5	115348842	115349112	ENSMUSG00000041697	Cox6a1	139	-	overlapStart
chr10	115362491	115362615	ENSMUSG00000069520	Tmem19	-229	-	upstream
chr11	115277260	115277455	ENSMUSG00000018861	Fdxr	-210	-	upstream
chr9	115310477	115310636	ENSMUSG00000032437	Stt3b	-56	-	upstream
chr5	115237937	115238093	ENSMUSG00000060152	Pop5	2101	+	inside
chr10	115251377	115251596	ENSMUSG00000020130	Tbc1d15	116	-	overlapStart
chr11	115187292	115187461	ENSMUSG00000045980	Tmem104	-195	+	upstream
chr7	115595389	115595503	ENSMUSG00000099211	NA	423116	+	downstream
chr5	115158386	115158611	ENSMUSG00000048578	Mlec	-207	-	upstream
chr5	115158774	115158909	ENSMUSG00000048578	Mlec	-595	-	upstream
chr5	115167515	115167741	ENSMUSG00000048578	Mlec	-9336	-	upstream
chr13	115589182	115589286	ENSMUSG00000096021	NA	473055	+	downstream
chr8	115175738	115175865	ENSMUSG00000088428	NA	-122825	-	upstream
chr8	115287101	115287236	ENSMUSG00000088428	NA	-234188	-	upstream
chr6	115037755	115037859	ENSMUSG00000030316	Tamm41	121	-	inside
chr10	114989760	114989870	ENSMUSG00000096208	NA	-1781	+	upstream
chr4	114987156	114987390	ENSMUSG00000028719	Cmpk1	85	-	overlapStart
chr6	114899735	114899919	ENSMUSG00000030315	Vgll4	70259	-	inside
chr12	114853286	114853390	ENSMUSG00000093955	NA	-1626	-	upstream
chr4	114764985	114765089	ENSMUSG00000055198	Gm12830	-56737	+	upstream
chr5	114823414	114823567	ENSMUSG00000092252	NA	46	-	overlapStart
chr5	114806159	114806299	ENSMUSG00000072694	1500011B03Rik	7817	-	downstream
chr5	114813901	114814005	ENSMUSG00000072694	1500011B03Rik	75	-	overlapStart
chr5	114773444	114773639	ENSMUSG00000041870	Ankrd13a	-1233	+	upstream
chr9	114731034	114731277	ENSMUSG00000032434	Cmtm6	-169	+	overlapStart
chr5	114690879	114691059	ENSMUSG00000011884	Gltp	105	-	overlapStart
chr11	114668477	114668629	ENSMUSG00000057322	Rpl38	-47	+	overlapStart
chr2	114473666	114473790	ENSMUSG00000084785	NA	-180759	+	upstream
chr2	114654587	114654754	ENSMUSG00000084785	NA	162	+	inside
chr12	114591774	114591878	ENSMUSG00000102502	NA	6552	-	downstream
chr9	114640004	114640419	ENSMUSG00000056167	Cnot10	196	-	overlapStart
chr13	114539732	114539874	ENSMUSG00000093072	NA	-40763	+	upstream
chr12	114552518	114552635	ENSMUSG00000103667	NA	3384	-	downstream
chr3	114474124	114474266	ENSMUSG00000106452	NA	70648	-	downstream
chr5	114493245	114493423	ENSMUSG00000041939	Mvk	48976	+	downstream
chr6	114519176	114519297	ENSMUSG00000053004	Hrh1	121240	+	downstream
chr5	114380371	114380660	ENSMUSG00000001098	Kctd10	137	-	overlapStart
chr4	114279362	114279470	ENSMUSG00000082825	NA	-113486	-	upstream
chr5	114100131	114100407	ENSMUSG00000106484	NA	-8795	+	upstream
chr2	114175233	114175473	ENSMUSG00000040383	Aqr	11791	-	inside
chr4	114074798	114074938	ENSMUSG00000080696	NA	22603	-	downstream
chr9	114179456	114179579	ENSMUSG00000086596	Susd5	122102	+	downstream
chr7	114145975	114146094	ENSMUSG00000055723	Rras2	-28194	-	upstream
chr3	114272834	114273031	ENSMUSG00000027966	Col11a1	242294	+	downstream
chr9	113930637	113931045	ENSMUSG00000009741	Ubp1	-297	+	overlapStart
chr9	113931090	113931230	ENSMUSG00000009741	Ubp1	156	+	inside
chr1	114186323	114186512	ENSMUSG00000097648	NA	-222189	-	upstream
chrX	113914798	113914902	ENSMUSG00000087765	NA	-36344	-	upstream
chr3	113868532	113868642	ENSMUSG00000106084	NA	13796	+	downstream
chr5	113908698	113908893	ENSMUSG00000004530	Coro1c	60	-	overlapStart
chr13	113794290	113794464	ENSMUSG00000042348	Arl15	-215	+	upstream
chr5	113771825	113772011	ENSMUSG00000018974	Sart3	685	-	inside
chr6	113740555	113740843	ENSMUSG00000030298	Sec13	188	-	overlapStart
chr11	113684017	113684252	ENSMUSG00000041629	Fam104a	138	-	overlapStart
chr9	113708107	113708336	ENSMUSG00000032504	Pdcd6ip	152	-	overlapStart
chr11	113649425	113649610	ENSMUSG00000018661	Cog1	256	+	inside
chr8	113635657	113635914	ENSMUSG00000078908	Mon1b	71	+	inside
chr3	113629987	113630210	ENSMUSG00000027981	Rnpc3	162	-	overlapStart
chr1	113604295	113604399	ENSMUSG00000099943	NA	-20789	-	upstream
chr1	113623278	113623449	ENSMUSG00000099943	NA	-39772	-	upstream
chr8	113401101	113401207	ENSMUSG00000077289	NA	118505	-	downstream
chr6	113531525	113531699	ENSMUSG00000030286	Emc3	113	-	overlapStart
chr7	113490510	113490618	ENSMUSG00000030759	Far1	-23324	+	upstream
chr4	113840750	113840858	ENSMUSG00000078598	Skint5	158753	-	inside
chr6	113442498	113442666	ENSMUSG00000051256	Jagn1	-71	+	overlapStart
chr13	113375589	113375693	ENSMUSG00000088814	NA	-27499	+	upstream
chr6	113378033	113378250	ENSMUSG00000079426	Arpc4	-80	+	overlapStart
chr4	113416624	113416737	ENSMUSG00000083384	NA	48437	+	downstream
chr4	113552589	113552693	ENSMUSG00000083384	NA	184402	+	downstream
chr6	113377495	113377605	ENSMUSG00000048930	Tada3	388	-	inside
chr6	113377744	113377922	ENSMUSG00000048930	Tada3	139	-	overlapStart
chr5	113386639	113386794	ENSMUSG00000053873	Aym1	29345	+	downstream
chr13	113274579	113274691	ENSMUSG00000021763	BC067074	-42505	+	upstream
chr14	113250620	113250725	ENSMUSG00000058126	NA	-63988	+	upstream
chr14	113251452	113251556	ENSMUSG00000058126	NA	-63156	+	upstream
chr14	113289304	113289539	ENSMUSG00000058126	NA	-25304	+	upstream
chr14	113314555	113314698	ENSMUSG00000058126	NA	-53	+	overlapStart
chr6	113326737	113327043	ENSMUSG00000085012	NA	10	-	overlapStart
chr6	113237725	113237969	ENSMUSG00000030269	Mtmr14	-118	+	overlapStart
chr12	113198556	113198677	ENSMUSG00000049036	Tmem121	12626	+	downstream
chr12	113155965	113156135	ENSMUSG00000037466	4930427A07Rik	-456	+	upstream
chr12	113156289	113156393	ENSMUSG00000037466	4930427A07Rik	-132	+	upstream
chr12	113074417	113074567	ENSMUSG00000012211	Tex22	-85	+	overlapStart
chr6	113076782	113077063	ENSMUSG00000086429	Gt(ROSA)26Sor	551	-	inside
chr6	113077284	113077442	ENSMUSG00000086429	Gt(ROSA)26Sor	49	-	overlapStart
chr6	113046061	113046469	ENSMUSG00000030264	Thumpd3	-164	+	overlapStart
chr12	113014208	113014433	ENSMUSG00000021143	Pacs2	-300	+	upstream
chrX	112986700	112986843	ENSMUSG00000082392	NA	19611	+	downstream
chr10	113058990	113059101	ENSMUSG00000064707	NA	127566	+	downstream
chr10	112928894	112929112	ENSMUSG00000074748	Atxn7l3b	107	-	overlapStart
chr12	112890538	112890669	ENSMUSG00000021298	Gpr132	-29622	-	upstream
chr12	112808828	112808979	ENSMUSG00000037594	BC022687	-147	+	overlapStart
chr4	113206502	113206613	ENSMUSG00000087194	Skint6	80471	-	inside
chr12	112693406	112693519	ENSMUSG00000103898	NA	182	-	inside
chr13	112660697	112660815	ENSMUSG00000047789	Slc38a9	-69	+	overlapStart
chr2	113129939	113130052	ENSMUSG00000057378	Ryr3	87157	-	inside
chr7	112606210	112606449	ENSMUSG00000093002	NA	12015	-	downstream
chrX	112597385	112597517	ENSMUSG00000025529	Zfp711	-3141	+	upstream
chr4	112573285	112573389	ENSMUSG00000083753	NA	6878	+	inside
chr13	112578133	112578247	ENSMUSG00000050377	Il31ra	2529	-	inside
chr14	112286232	112286385	ENSMUSG00000058953	NA	-195135	+	upstream
chr14	112391935	112392070	ENSMUSG00000058953	NA	-89432	+	upstream
chr14	112630641	112630777	ENSMUSG00000058953	NA	149274	+	downstream
chr1	112477416	112477520	ENSMUSG00000088691	NA	9505	+	downstream
chr1	112552972	112553076	ENSMUSG00000088691	NA	85061	+	downstream
chr13	112398209	112398347	ENSMUSG00000021756	Il6st	-65861	+	upstream
chr13	112427603	112427758	ENSMUSG00000021756	Il6st	-36467	+	upstream
chr2	112454913	112455066	ENSMUSG00000055943	Emc7	-84	+	overlapStart
chr7	112430784	112430931	ENSMUSG00000030770	Parva	3279	+	inside
chr2	112322545	112322649	ENSMUSG00000027131	Emc4	45482	-	downstream
chr2	112367934	112368122	ENSMUSG00000027131	Emc4	93	-	overlapStart
chr5	112326172	112326519	ENSMUSG00000029345	Tfip11	-186	+	overlapStart
chr2	112261843	112262006	ENSMUSG00000027133	Nop10	-83	+	overlapStart
chr6	112226330	112226478	ENSMUSG00000077262	NA	7932	-	downstream
chr9	112051502	112051606	ENSMUSG00000065441	NA	67209	-	downstream
chr8	112011245	112011446	ENSMUSG00000031948	Kars	78	-	overlapStart
chr13	111977835	111977956	ENSMUSG00000086402	NA	-13631	+	upstream
chr10	111972521	111972896	ENSMUSG00000063334	Krr1	-143	+	overlapStart
chr12	111976180	111976300	ENSMUSG00000054003	Tdrd9	4621	+	inside
chr8	111992192	111992429	ENSMUSG00000031949	Adat1	110	-	overlapStart
chr14	112000369	112000473	ENSMUSG00000088995	NA	-34321	-	upstream
chr12	111966916	111967123	ENSMUSG00000021290	2010107E04Rik	61	-	overlapStart
chr7	111886140	111886252	ENSMUSG00000065751	NA	61190	-	downstream
chr8	111940533	111940821	ENSMUSG00000031950	Gabarapl2	-170	+	overlapStart
chr2	111857414	111857518	ENSMUSG00000083059	NA	-5576	-	upstream
chr8	111854296	111854477	ENSMUSG00000031954	Cfdp1	14	-	overlapStart
chr4	111719896	111720044	ENSMUSG00000034401	Spata6	-88	+	overlapStart
chr5	111509238	111509354	ENSMUSG00000052848	NA	-72184	+	upstream
chr12	111574346	111574627	ENSMUSG00000096995	2810029C07Rik	56	-	overlapStart
chr12	111537931	111538184	ENSMUSG00000021282	Eif5	-170	+	overlapStart
chr13	111500927	111501041	ENSMUSG00000032745	Gpbp1	-10816	-	upstream
chr13	111503620	111503735	ENSMUSG00000032745	Gpbp1	-13509	-	upstream
chr5	111330622	111330779	ENSMUSG00000099219	NA	10	-	overlapStart
chr3	111287236	111287340	ENSMUSG00000106100	NA	35621	-	downstream
chr10	111298490	111298796	ENSMUSG00000035759	Bbs10	-189	+	overlapStart
chr4	111237832	111237953	ENSMUSG00000081068	NA	-52286	+	upstream
chr14	111379916	111380054	ENSMUSG00000093362	NA	97870	+	downstream
chr13	110848009	110848128	ENSMUSG00000055194	Actbl2	-407004	+	upstream
chr9	111271625	111271743	ENSMUSG00000032498	Mlh1	166	-	inside
chr5	111178640	111178810	ENSMUSG00000105027	NA	-18500	+	upstream
chr10	111164649	111164824	ENSMUSG00000020189	Osbpl8	-153	+	overlapStart
chr8	111145465	111145599	ENSMUSG00000084808	NA	15	-	overlapStart
chr9	111117955	111118192	ENSMUSG00000032497	Lrrfip2	363	+	inside
chrX	111044011	111044133	ENSMUSG00000073001	Cylc1	-66447	+	upstream
chr8	111094654	111094799	ENSMUSG00000033624	Pdpr	24	+	inside
chr8	111056228	111056463	ENSMUSG00000092671	NA	-14204	-	upstream
chr12	111039093	111039245	ENSMUSG00000037896	Rcor1	-258	+	upstream
chr7	111028827	111029092	ENSMUSG00000005609	Ctr9	-124	+	overlapStart
chr5	110996122	110996231	ENSMUSG00000076163	NA	-8022	+	upstream
chr8	111027736	111027845	ENSMUSG00000033658	Ddx19b	4015	-	inside
chr9	110994714	110995001	ENSMUSG00000066319	Rtp3	-4131	-	upstream
chr12	110991627	110991790	ENSMUSG00000037904	Ankrd9	-12587	-	upstream
chr8	110997719	110997943	ENSMUSG00000015023	Ddx19a	81	-	overlapStart
chr10	111002385	111002496	ENSMUSG00000035798	Zdhhc17	7681	-	inside
chr12	110889061	110889241	ENSMUSG00000021276	Cinp	84	-	overlapStart
chr12	110850154	110850336	ENSMUSG00000021271	Zfp839	-125	+	overlapStart
chrX	110727833	110727961	ENSMUSG00000056854	Pou3f4	-86447	+	upstream
chrX	110866628	110866735	ENSMUSG00000056854	Pou3f4	52348	+	downstream
chr5	110770892	110771121	ENSMUSG00000086401	Gm15559	-57	+	overlapStart
chr10	110626948	110627052	ENSMUSG00000020185	E2f7	-118491	+	upstream
chr5	110770501	110770706	ENSMUSG00000029505	Ep400	216	-	inside
chr8	110618473	110618664	ENSMUSG00000010936	Vac14	-165	+	overlapStart
chrX	110517482	110517601	ENSMUSG00000083641	NA	-21855	+	upstream
chr4	110694208	110694356	ENSMUSG00000082348	NA	-180476	-	upstream
chr12	110486192	110486349	ENSMUSG00000017843	Ppp2r5c	453	+	inside
chr9	110476668	110476859	ENSMUSG00000054792	Klhl18	26	-	overlapStart
chr2	110463682	110463791	ENSMUSG00000083320	NA	-44063	-	upstream
chr11	110399042	110399189	ENSMUSG00000020623	Map2k6	-80	+	overlapStart
chr9	110408135	110408287	ENSMUSG00000036057	Ptpn23	78	-	overlapStart
chr5	110448419	110448654	ENSMUSG00000043323	Fbrsl1	84	-	overlapStart
chr9	110305282	110305504	ENSMUSG00000054836	Elp6	109	+	inside
chr9	110281230	110281414	ENSMUSG00000098973	Mir6236	-57	+	includeFeature
chr5	110269735	110269995	ENSMUSG00000029500	Pgam5	178	-	overlapStart
chr8	110217892	110218069	ENSMUSG00000046441	Cmtr2	2227	+	inside
chr5	110176550	110176689	ENSMUSG00000029502	Golga3	-151	+	upstream
chr5	110176780	110176939	ENSMUSG00000029502	Golga3	79	+	inside
chr9	110131898	110132114	ENSMUSG00000105187	NA	-10082	-	upstream
chr9	110117336	110117773	ENSMUSG00000032481	Smarcc1	-372	+	overlapStart
chr7	110061572	110061810	ENSMUSG00000061079	Zfp143	-130	+	overlapStart
chr7	110018155	110018366	ENSMUSG00000066232	Ipo7	-270	+	upstream
chr7	109986366	109986622	ENSMUSG00000047554	Tmem41b	563	-	inside
chr11	109911957	109912067	ENSMUSG00000085629	NA	-24359	+	upstream
chr11	110021343	110021458	ENSMUSG00000020620	Abca8b	-25498	-	upstream
chr13	109903013	109903140	ENSMUSG00000084651	NA	-796	+	upstream
chr2	109890734	109890928	ENSMUSG00000027162	Lin7c	-119	+	overlapStart
chr9	109843307	109843519	ENSMUSG00000038357	Camp	6310	-	downstream
chr11	109860258	109860380	ENSMUSG00000087393	1700023C21Rik	14380	+	downstream
chr3	110108269	110108390	ENSMUSG00000059857	Ntng1	35742	-	inside
chr8	109778413	109778621	ENSMUSG00000031731	Ap1g1	-141	+	overlapStart
chr7	109752190	109752394	ENSMUSG00000031021	Tmem9b	685	-	inside
chr8	109745535	109745639	ENSMUSG00000069895	Atxn1l	-7796	-	upstream
chr10	110257174	110257288	ENSMUSG00000020181	Nav3	199030	-	inside
chr2	109668177	109668281	ENSMUSG00000093410	NA	-4989	+	upstream
chr11	109730307	109730418	ENSMUSG00000020614	Fam20a	-8028	-	upstream
chr8	109608504	109608802	ENSMUSG00000031730	Dhodh	169	-	overlapStart
chr1	109441984	109442088	ENSMUSG00000100884	NA	133145	-	downstream
chr5	109556805	109557601	ENSMUSG00000033467	Crlf2	2188	-	inside
chr8	109565599	109566053	ENSMUSG00000037993	Dhx38	2	-	overlapStart
chr7	109518871	109519252	ENSMUSG00000046364	Gm13981;Rpl27a;Gm5453;Gm14439;Gm5908;Gm14407;Gm8213	-276	+	overlapStart
chr11	109473768	109473955	ENSMUSG00000041920	Slc16a6	-170	-	upstream
chr11	109420032	109420165	ENSMUSG00000020610	Amz2	-5914	+	upstream
chr11	109426026	109426269	ENSMUSG00000020610	Amz2	80	+	inside
chr8	109327805	109327984	ENSMUSG00000092821	NA	97939	-	downstream
chrX	109437533	109437637	ENSMUSG00000082189	NA	-45368	-	upstream
chr4	109351626	109351740	ENSMUSG00000083512	NA	23233	-	downstream
chr9	109357288	109357392	ENSMUSG00000096786	NA	1047	-	downstream
chr13	109239406	109239534	ENSMUSG00000076946	NA	-85338	+	upstream
chr2	109278180	109278327	ENSMUSG00000027115	Kif18a	-2558	+	upstream
chr2	109280607	109280741	ENSMUSG00000027115	Kif18a	-131	+	overlapStart
chr11	109312215	109312428	ENSMUSG00000020599	Rgs9	-14086	-	upstream
chr10	109089480	109089596	ENSMUSG00000088554	NA	795	-	downstream
chr9	109082358	109082511	ENSMUSG00000025645	Ccdc51	-135	+	overlapStart
chr11	109011638	109012087	ENSMUSG00000081392	NA	3987	+	downstream
chr1	109258569	109258722	ENSMUSG00000100831	NA	-259809	-	upstream
chr14	109179515	109179727	ENSMUSG00000075478	Slitrk1	-265276	-	upstream
chr3	108911638	108911927	ENSMUSG00000027881	Prpf38b	89	-	overlapStart
chr12	108894066	108894389	ENSMUSG00000021266	Wars	108	-	overlapStart
chr4	108847756	108847929	ENSMUSG00000073775	Kti12	-29	+	overlapStart
chr4	108834535	108834669	ENSMUSG00000028567	Txndc12	-66	+	overlapStart
chr4	108833333	108833449	ENSMUSG00000028568	Btf3l4	281	-	inside
chr12	108765832	108765975	ENSMUSG00000021264	Yy1	-27141	+	upstream
chr12	108792230	108792334	ENSMUSG00000021264	Yy1	-743	+	upstream
chr12	108794251	108794373	ENSMUSG00000021264	Yy1	1278	+	inside
chr9	108741841	108741945	ENSMUSG00000065674	NA	-2983	-	upstream
chr8	108358704	108358878	ENSMUSG00000038872	Zfhx3	-344396	+	upstream
chr8	108444886	108444990	ENSMUSG00000038872	Zfhx3	-258214	+	upstream
chr5	108694117	108694265	ENSMUSG00000008090	Fgfrl1	1735	+	inside
chr9	108661987	108662168	ENSMUSG00000032602	Slc25a20	-101	+	overlapStart
chr4	108619865	108620058	ENSMUSG00000028582	Cc2d1b	-75	+	overlapStart
chr9	108649260	108649514	ENSMUSG00000064145	Arih2	126	-	overlapStart
chr3	108571603	108571757	ENSMUSG00000048100	Taf13	-95	+	overlapStart
chr9	108569754	108569941	ENSMUSG00000019039	Dalrd3	-132	+	overlapStart
chr6	108565550	108565757	ENSMUSG00000043024	NA	143	-	overlapStart
chr4	108579196	108579455	ENSMUSG00000063800	Prpf38a	140	-	overlapStart
chr3	108562449	108562673	ENSMUSG00000068732	Tmem167b	17	-	overlapStart
chr9	108490559	108490976	ENSMUSG00000006676	Usp19	-43	+	overlapStart
chr9	108460431	108460644	ENSMUSG00000049305	Ccdc71	-96	+	overlapStart
chr13	108457485	108457620	ENSMUSG00000021699	Pde4d	7537	+	inside
chr5	108434307	108434483	ENSMUSG00000050856	Atp5k	141	-	overlapStart
chr11	108425067	108425192	ENSMUSG00000020728	Cep112	-125	+	overlapStart
chr3	108445201	108445349	ENSMUSG00000068739	Sars	8	-	overlapStart
chr9	108347791	108348044	ENSMUSG00000032612	Usp4	-62	+	overlapStart
chr9	108339085	108339284	ENSMUSG00000063856	Gpx1	182	+	inside
chr13	108316197	108316360	ENSMUSG00000090358	NA	76	-	overlapStart
chr5	108312662	108312871	ENSMUSG00000106103	NA	87	-	overlapStart
chr9	108306653	108306878	ENSMUSG00000039461	Tcta	-493	-	upstream
chr9	108290280	108290420	ENSMUSG00000032606	Nicn1	-149	+	upstream
chr5	108268750	108268995	ENSMUSG00000029265	Dr1	-147	+	overlapStart
chr3	108256925	108257165	ENSMUSG00000068749	Psma5	-1	+	overlapStart
chr4	108222262	108222366	ENSMUSG00000034645	Zyg11a	-4340	-	upstream
chr9	108134008	108134139	ENSMUSG00000102224	NA	290	+	inside
chr3	108146029	108146299	ENSMUSG00000000001	Gnai3	117	-	overlapStart
chr9	108094373	108094586	ENSMUSG00000032590	Apeh	233	-	inside
chr9	108079260	108079364	ENSMUSG00000032591	Mst1	-1176	+	upstream
chr13	108044302	108044555	ENSMUSG00000071180	Smim15	-2122	+	upstream
chr3	108044818	108045013	ENSMUSG00000027890	Gstm4	76	-	overlapStart
chr5	108001053	108001250	ENSMUSG00000084855	NA	-1207	+	upstream
chr9	107950843	107951063	ENSMUSG00000032586	Traip	707	+	inside
chr4	107923508	107923738	ENSMUSG00000028607	Cpt2	102	-	overlapStart
chr4	107890058	107890280	ENSMUSG00000028608	0610037L13Rik	245	+	inside
chr4	107879666	107879823	ENSMUSG00000028609	Magoh	-89	+	overlapStart
chr8	107733342	107733456	ENSMUSG00000095727	NA	-107615	+	upstream
chr8	107738400	107738522	ENSMUSG00000095727	NA	-102557	+	upstream
chrX	107731870	107731978	ENSMUSG00000073007	Fam46d	-60720	+	upstream
chrX	107755720	107755832	ENSMUSG00000073007	Fam46d	-36870	+	upstream
chr9	107872617	107872832	ENSMUSG00000032582	Rbm6	620	-	inside
chr4	107760393	107760504	ENSMUSG00000084874	NA	72	-	overlapStart
chr1	107794863	107795032	ENSMUSG00000096241	NA	-38155	-	upstream
chr13	107890025	107890137	ENSMUSG00000032846	Zswim6	39	-	overlapStart
chr9	107624726	107624845	ENSMUSG00000102324	NA	7813	-	downstream
chr9	107633394	107633530	ENSMUSG00000102324	NA	-855	-	upstream
chr9	107644598	107644817	ENSMUSG00000032562	Gnai2	-9231	-	upstream
chr8	107588282	107588632	ENSMUSG00000039067	Psmd7	200	-	overlapStart
chr9	107563083	107563367	ENSMUSG00000010054	Tusc2	-172	+	overlapStart
chr9	107541826	107541989	ENSMUSG00000037190	Cyb561d2	367	-	inside
chr9	107533888	107534105	ENSMUSG00000010045	Tmem115	-57	+	overlapStart
chr11	107479409	107479605	ENSMUSG00000020720	Psmd12	-75	+	overlapStart
chr5	107437802	107437943	ENSMUSG00000070632	Btbd8	-195	+	upstream
chr8	107436264	107436429	ENSMUSG00000031930	Wwp2	-134	+	overlapStart
chr8	107436555	107436665	ENSMUSG00000031930	Wwp2	157	+	inside
chr11	107417321	107417548	ENSMUSG00000085245	NA	6931	+	downstream
chr7	107346960	107347103	ENSMUSG00000062542	Syt9	-23768	+	upstream
chr9	107338213	107338523	ENSMUSG00000032579	Hemk1	137	-	overlapStart
chr7	107246067	107246187	ENSMUSG00000057215	NA	3045	+	inside
chr7	107270457	107270585	ENSMUSG00000057215	NA	27435	+	inside
chr9	107214648	107214752	ENSMUSG00000092963	NA	17060	-	downstream
chr4	107178302	107178487	ENSMUSG00000028618	Tmem59	-97	+	overlapStart
chr4	107178545	107178759	ENSMUSG00000028618	Tmem59	146	+	inside
chrX	107126105	107126209	ENSMUSG00000054293	A630033H20Rik	-22822	+	upstream
chr1	107121967	107122071	ENSMUSG00000083884	NA	16602	-	downstream
chr7	107124314	107124418	ENSMUSG00000060503	Olfr715	5168	-	downstream
chr7	107059339	107059481	ENSMUSG00000049674	Olfr714	-14491	+	upstream
chr8	107096450	107096588	ENSMUSG00000031921	Terf2	97	-	overlapStart
chr8	107056559	107056975	ENSMUSG00000031916	Cog8	130	-	overlapStart
chr8	107048518	107048760	ENSMUSG00000078931	Pdf	96	-	overlapStart
chr11	107102631	107102823	ENSMUSG00000040481	Bptf	29496	-	inside
chr11	107027879	107028085	ENSMUSG00000078607	NA	-239	+	upstream
chr4	106958232	106958411	ENSMUSG00000061887	Ssbp3	47531	+	inside
chr7	106893788	106893892	ENSMUSG00000069390	Olfr707	-1681	-	upstream
chr7	106881344	106881453	ENSMUSG00000096487	Olfr706	5471	-	downstream
chr8	106893461	106893713	ENSMUSG00000046691	Chtf8	140	-	overlapStart
chr6	106769039	106769144	ENSMUSG00000013736	Trnt1	-81	+	overlapStart
chr11	106779446	106779677	ENSMUSG00000020718	Polg2	91	-	overlapStart
chr14	106857091	106857301	ENSMUSG00000077224	NA	91061	+	downstream
chr1	106796534	106796834	ENSMUSG00000009907	Vps4b	194	-	overlapStart
chr3	106721437	106721697	ENSMUSG00000102780	NA	-4162	+	upstream
chr3	106721747	106722020	ENSMUSG00000102780	NA	-3852	+	upstream
chrX	106677364	106677488	ENSMUSG00000080380	NA	-19714	+	upstream
chr9	106789114	106789294	ENSMUSG00000040661	Rad54l2	80	-	overlapStart
chr3	106688743	106688853	ENSMUSG00000056260	Lrif1	3756	+	inside
chr4	106678807	106679078	ENSMUSG00000025413	Ttc4	137	-	overlapStart
chr4	106650857	106651057	ENSMUSG00000043572	Pars2	-212	+	upstream
chr5	106696076	106696244	ENSMUSG00000098302	NA	495	-	inside
chr13	106299270	106299399	ENSMUSG00000059877	NA	247790	-	downstream
chr1	106549128	106549313	ENSMUSG00000098344	NA	-2497	-	upstream
chr11	106500759	106500963	ENSMUSG00000065126	Snord104	-234	+	upstream
chr9	106477023	106477272	ENSMUSG00000023249	Parp3	-74	-	upstream
chr10	106396987	106397137	ENSMUSG00000053825	Ppfia2	-73323	+	upstream
chr10	106541001	106541118	ENSMUSG00000097869	NA	-70233	-	upstream
chr9	106429351	106429657	ENSMUSG00000048758	Gm10913;Rpl29;Gm8210	-103	+	overlapStart
chr9	106371988	106372101	ENSMUSG00000053716	Dusp7	3356	+	inside
chrX	106325499	106325687	ENSMUSG00000099128	Mir6382	15673	+	downstream
chr8	106285273	106285476	ENSMUSG00000074113	NA	1966	+	inside
chr5	106252679	106252806	ENSMUSG00000106669	NA	-19531	+	upstream
chr11	106255724	106255925	ENSMUSG00000020706	Ftsj3	355	-	inside
chr11	106256027	106256206	ENSMUSG00000020706	Ftsj3	52	-	overlapStart
chr11	106216324	106216599	ENSMUSG00000078622	Ccdc47	20	-	overlapStart
chr11	106193579	106193778	ENSMUSG00000088702	NA	-6992	-	upstream
chr8	106168732	106168836	ENSMUSG00000031904	Slc7a6	-143	+	upstream
chr9	106159845	106160268	ENSMUSG00000020258	Glyctk	-1707	-	upstream
chr14	106150437	106150611	ENSMUSG00000022113	Trim52	44239	+	downstream
chr14	106025196	106025376	ENSMUSG00000090538	NA	75961	-	downstream
chr1	106117681	106117833	ENSMUSG00000097612	NA	27613	+	downstream
chr11	106065933	106066148	ENSMUSG00000001983	Taco1	-128	+	overlapStart
chr8	106059329	106059528	ENSMUSG00000031902	Nfatc3	-274	+	upstream
chr11	106031189	106031303	ENSMUSG00000049354	Dcaf7	-5683	+	upstream
chr11	106036726	106037028	ENSMUSG00000049354	Dcaf7	-146	+	overlapStart
chrX	106027091	106027311	ENSMUSG00000033792	Atp7a	-185	+	overlapStart
chr2	106003157	106003435	ENSMUSG00000074981	NA	-179	+	overlapStart
chr8	105937024	105937205	ENSMUSG00000031897	Psmb10	1368	-	inside
chr10	105924808	105924920	ENSMUSG00000088415	NA	4935	-	downstream
chr7	105892660	105892792	ENSMUSG00000093378	NA	-8908	+	upstream
chr8	105880768	105881079	ENSMUSG00000036270	Edc4	-113	+	overlapStart
chr3	105891858	105892043	ENSMUSG00000074344	Adora3	20955	+	inside
chr8	105854968	105855173	ENSMUSG00000036442	Thap11	-135	+	overlapStart
chr7	105810957	105811118	ENSMUSG00000030879	Mrpl17	142	-	overlapStart
chr7	105811267	105811385	ENSMUSG00000030879	Mrpl17	-168	-	upstream
chr12	105784931	105785195	ENSMUSG00000021111	Papola	237	+	inside
chr10	105841323	105841487	ENSMUSG00000036009	Mettl25	57	-	overlapStart
chr7	105744242	105744466	ENSMUSG00000043866	Taf10	119	-	overlapStart
chr8	105686072	105686258	ENSMUSG00000050357	Rltpr	-4834	+	upstream
chr9	105819413	105819518	ENSMUSG00000043719	Col6a6	8747	-	inside
chr3	105687513	105687622	ENSMUSG00000027905	Ddx20	61	-	overlapStart
chr9	105624518	105624705	ENSMUSG00000032571	Pik3r4	-18460	+	upstream
chr9	105642847	105643151	ENSMUSG00000032571	Pik3r4	-131	+	overlapStart
chr7	105640217	105640655	ENSMUSG00000030881	Arfip2	199	-	overlapStart
chr12	105685160	105685516	ENSMUSG00000041341	Atg2b	81	-	overlapStart
chr5	105519194	105519331	ENSMUSG00000054720	Lrrc8c	-194	+	upstream
chr9	105495053	105495343	ENSMUSG00000099373	NA	24533	+	downstream
chr5	105449129	105449294	ENSMUSG00000070639	Lrrc8b	33354	+	inside
chr5	105401864	105402002	ENSMUSG00000097237	LOC102634580	619	+	inside
chr9	105395295	105395576	ENSMUSG00000032567	Aste1	-97	+	overlapStart
chr1	105568365	105568512	ENSMUSG00000101214	NA	774	-	inside
chr8	105326209	105326500	ENSMUSG00000041679	Lrrc29	67	-	overlapStart
chr8	105297514	105297827	ENSMUSG00000014859	E2f4	-149	+	overlapStart
chrX	105254022	105254178	ENSMUSG00000085791	NA	24959	-	downstream
chr8	105264620	105264735	ENSMUSG00000033313	Fbxl8	-28	+	overlapStart
chr14	105258732	105258939	ENSMUSG00000053253	Ndfip2	159	+	inside
chr2	105258746	105258928	ENSMUSG00000055312	0610012H03Rik	34426	+	inside
chr8	105171463	105171598	ENSMUSG00000031885	Cbfb	789	+	inside
chr11	105126387	105126580	ENSMUSG00000020691	Mettl2	-38	+	overlapStart
chr1	105014738	105014842	ENSMUSG00000099669	NA	-101716	+	upstream
chr13	105078335	105078439	ENSMUSG00000021718	4933425L06Rik	-3787	+	upstream
chrX	105079626	105079899	ENSMUSG00000031226	Pbdc1	-130	+	overlapStart
chr9	105053150	105053430	ENSMUSG00000032563	Mrpl3	-89	+	overlapStart
chrX	105070027	105070283	ENSMUSG00000087174	5530601H04Rik	9582	-	inside
chr12	105032187	105032466	ENSMUSG00000021102	Glrx5	-502	+	upstream
chr2	105016925	105017259	ENSMUSG00000027170	Eif3m	155	-	overlapStart
chr7	104950379	104950484	ENSMUSG00000094685	Lamtor3	62	-	overlapStart
chr10	104823296	104823564	ENSMUSG00000089019	NA	42012	-	downstream
chr3	104864365	104864589	ENSMUSG00000070372	Capza1	140	-	overlapStart
chr5	104859980	104860167	ENSMUSG00000072774	Zfp951	90	-	overlapStart
chr5	104664091	104664195	ENSMUSG00000048334	NA	-111688	+	upstream
chr8	104641588	104641791	ENSMUSG00000023737	NA	-219	+	upstream
chr13	104817055	104817187	ENSMUSG00000021715	Cwc27	87	-	overlapStart
chr14	104715768	104715988	ENSMUSG00000077719	NA	-86708	-	upstream
chr14	104585627	104585738	ENSMUSG00000077541	NA	-5467	+	upstream
chr2	104590267	104590529	ENSMUSG00000027176	Cstf3	-256	+	overlapStart
chr5	104571509	104571738	ENSMUSG00000097392	D930016D06Rik	45774	+	downstream
chr1	104512382	104512491	ENSMUSG00000099464	NA	-619	+	upstream
chr11	104550542	104550761	ENSMUSG00000020687	Cdc27	78	-	overlapStart
chr6	104559157	104559329	ENSMUSG00000030092	Cntn6	66367	+	inside
chr8	104509841	104510005	ENSMUSG00000052616	Ccdc79	69	-	overlapStart
chr11	104425124	104425286	ENSMUSG00000106014	NA	176	-	overlapEnd
chr11	104442948	104443120	ENSMUSG00000106014	NA	-17648	-	upstream
chr7	104433288	104433427	ENSMUSG00000064907	NA	10014	+	downstream
chr7	104446406	104446524	ENSMUSG00000030921	Trim30a	18787	-	inside
chr12	104312764	104312902	ENSMUSG00000079013	Serpina3j	-1789	+	upstream
chr1	104161963	104162067	ENSMUSG00000101297	NA	-149758	+	upstream
chr1	104267811	104267924	ENSMUSG00000101297	NA	-43910	+	upstream
chr1	104292388	104292514	ENSMUSG00000101297	NA	-19333	+	upstream
chr1	104292608	104292715	ENSMUSG00000101297	NA	-19113	+	upstream
chr6	104357060	104357172	ENSMUSG00000107074	NA	56934	+	downstream
chr13	104238253	104238360	ENSMUSG00000021714	Cenpk	9298	+	inside
chr8	104248471	104248604	ENSMUSG00000035824	Tk2	87	-	overlapStart
chr13	104222490	104222620	ENSMUSG00000021713	Ppwd1	6354	-	inside
chr5	104214763	104214953	ENSMUSG00000029307	Dmp1	12150	+	downstream
chr8	104154139	104154251	ENSMUSG00000031872	Bean1	-16374	+	upstream
chr9	104262921	104263127	ENSMUSG00000032560	Dnajc13	9	-	overlapStart
chr13	104139713	104139892	ENSMUSG00000042743	Sgtb	29972	+	inside
chr3	104081170	104081274	ENSMUSG00000106371	NA	-1668	-	upstream
chr9	104062996	104063569	ENSMUSG00000032557	Uba5	138	-	overlapStart
chr5	104046641	104046800	ENSMUSG00000029310	Nudt9	335	+	inside
chr3	103968236	103968406	ENSMUSG00000058388	Phtf1	126	+	inside
chr10	103973418	103973536	ENSMUSG00000064630	NA	13875	+	downstream
chrX	103981224	103981375	ENSMUSG00000056537	Rlim	60	-	overlapStart
chr3	103914373	103914518	ENSMUSG00000044098	Rsbn1	253	+	inside
chr2	103862484	103862665	ENSMUSG00000082845	NA	-18828	-	upstream
chr3	103809456	103809682	ENSMUSG00000032952	Ap4b1	-64	+	overlapStart
chr3	103791285	103791444	ENSMUSG00000008730	Hipk1	278	-	inside
chr1	103615019	103615196	ENSMUSG00000102325	NA	-109326	+	upstream
chr2	103761322	103761472	ENSMUSG00000027185	Nat10	-52	-	upstream
chr11	103697595	103697817	ENSMUSG00000085154	NA	-129	+	overlapStart
chr14	103650033	103650145	ENSMUSG00000055717	Slain1	-195	+	upstream
chrX	103616779	103616926	ENSMUSG00000099126	NA	-6772	+	upstream
chr6	103575294	103575398	ENSMUSG00000088265	NA	-13410	+	upstream
chr6	103649004	103649335	ENSMUSG00000088265	NA	60300	+	downstream
chr10	103600693	103600830	ENSMUSG00000098173	NA	-18300	-	upstream
chr10	103679589	103679693	ENSMUSG00000098173	NA	-97196	-	upstream
chr6	103314556	103314766	ENSMUSG00000030077	Chl1	-196320	+	upstream
chr15	103453598	103453796	ENSMUSG00000022488	Nckap1l	-227	+	upstream
chr12	103425735	103426066	ENSMUSG00000041645	Ddx24	132	-	overlapStart
chr3	103405268	103405379	ENSMUSG00000089029	NA	12335	+	downstream
chr4	103313715	103313878	ENSMUSG00000035069	Oma1	-97	+	overlapStart
chr9	103305004	103305325	ENSMUSG00000033688	1300017J02Rik	78	-	overlapStart
chr1	103211082	103211220	ENSMUSG00000088594	NA	25685	-	downstream
chrX	103170035	103170183	ENSMUSG00000048949	NA	-4628	-	upstream
chr15	103163176	103163530	ENSMUSG00000036061	Smug1	-5174	-	upstream
chr10	103207941	103208068	ENSMUSG00000019892	Lrriq1	28381	-	inside
chr3	103058242	103058422	ENSMUSG00000027852	Nras	-43	+	overlapStart
chr4	103114549	103114743	ENSMUSG00000035126	Wdr78	6	-	overlapStart
chr11	103017030	103017299	ENSMUSG00000020936	Nmt1	-11160	+	upstream
chr3	102995623	102995853	ENSMUSG00000027854	Sike1	-85	+	overlapStart
chr11	103028266	103028528	ENSMUSG00000020935	Dcakd	67	-	overlapStart
chr1	102909450	102909597	ENSMUSG00000087908	NA	44098	-	downstream
chr8	103059582	103059699	ENSMUSG00000063696	NA	-193729	-	upstream
chr7	102833390	102833541	ENSMUSG00000060888	Olfr566	23881	-	downstream
chr11	102880852	102881011	ENSMUSG00000020929	Eftud2	133	-	overlapStart
chrX	102841938	102842076	ENSMUSG00000095072	NA	3783	+	downstream
chr12	102743574	102743838	ENSMUSG00000096458	Moap1	87	-	overlapStart
chr4	102507003	102507107	ENSMUSG00000077260	NA	-229809	+	upstream
chr12	102757674	102757966	ENSMUSG00000098530	NA	91	-	overlapStart
chr7	102687175	102687405	ENSMUSG00000073968	Trim68	151	-	overlapStart
chr9	102626162	102626402	ENSMUSG00000035048	Anapc13	-134	+	overlapStart
chr9	102626470	102626685	ENSMUSG00000032534	Cep63	64	-	overlapStart
chr11	102556390	102556547	ENSMUSG00000034621	Gpatch8	2	-	overlapStart
chr15	102470342	102470569	ENSMUSG00000056851	Pcbp2	-290	+	upstream
chr12	102469067	102469315	ENSMUSG00000021192	Golga5	-67	+	overlapStart
chr10	102277268	102277440	ENSMUSG00000098139	NA	-182930	+	upstream
chr1	102643171	102643365	ENSMUSG00000099989	NA	-184249	-	upstream
chr5	102388328	102388432	ENSMUSG00000106295	NA	-27875	+	upstream
chr15	102405666	102405774	ENSMUSG00000001280	Sp1	-477	+	upstream
chr15	102405815	102405963	ENSMUSG00000001280	Sp1	-328	+	upstream
chr15	102350666	102350896	ENSMUSG00000036678	Aaas	93	-	overlapStart
chr15	102331568	102331826	ENSMUSG00000001285	Myg1	-141	+	overlapStart
chr2	102400866	102401136	ENSMUSG00000027189	Trim44	6962	-	inside
chr11	102297211	102297341	ENSMUSG00000059995	Atxn7l3	-580	-	upstream
chr11	102284730	102285052	ENSMUSG00000034757	Tmub2	-201	+	overlapStart
chr15	102279373	102279615	ENSMUSG00000045665	Mfsd5	-83	+	overlapStart
chr15	102225266	102225406	ENSMUSG00000001281	Itgb7	6669	-	inside
chr15	102203499	102203733	ENSMUSG00000046897	Zfp740	-149	+	overlapStart
chrX	102189267	102189404	ENSMUSG00000031320	Rps4x	127	-	overlapStart
chr1	102151652	102151808	ENSMUSG00000099770	NA	-9715	+	upstream
chr11	102156298	102156501	ENSMUSG00000020921	Tmem101	106	-	overlapStart
chr11	102124002	102124117	ENSMUSG00000082045	NA	-70	+	overlapStart
chr1	102007671	102007801	ENSMUSG00000077295	NA	98909	-	downstream
chr1	102128914	102129031	ENSMUSG00000077295	NA	-22334	-	upstream
chr3	102052978	102053082	ENSMUSG00000104930	NA	-15072	+	upstream
chr2	101993018	101993183	ENSMUSG00000085417	NA	-46611	+	upstream
chr7	102065091	102065318	ENSMUSG00000070426	Rnf121	378	-	inside
chr7	102065438	102065618	ENSMUSG00000070426	Rnf121	31	-	overlapStart
chr7	101978103	101978210	ENSMUSG00000066306	Numa1	8260	+	inside
chr7	101978816	101979121	ENSMUSG00000066306	Numa1	8973	+	inside
chr7	101933802	101934113	ENSMUSG00000064307	Lrrc51	93	-	overlapStart
chr7	101896219	101896780	ENSMUSG00000030842	Lamtor1	-9685	+	upstream
chr7	101905827	101905976	ENSMUSG00000030842	Lamtor1	-77	+	overlapStart
chr1	101978304	101978417	ENSMUSG00000099375	NA	-83213	-	upstream
chr1	101984188	101984299	ENSMUSG00000099375	NA	-89097	-	upstream
chr1	101884274	101884380	ENSMUSG00000100349	NA	-3533	-	upstream
chr12	101857853	101857971	ENSMUSG00000093758	NA	-9096	+	upstream
chr6	101597830	101597936	ENSMUSG00000052236	NA	-198395	+	upstream
chr15	101747092	101747229	ENSMUSG00000051879	Krt71	-3983	-	upstream
chr11	101732792	101733137	ENSMUSG00000034931	Dhx8	-127	+	overlapStart
chr2	101730380	101730504	ENSMUSG00000027164	Traf6	51951	+	downstream
chr5	101636039	101636296	ENSMUSG00000035187	Nkx6-1	28957	-	downstream
chr4	101647703	101647825	ENSMUSG00000035212	Leprot	-15	+	overlapStart
chr15	101661011	101661115	ENSMUSG00000095241	Gm5478	-13631	-	upstream
chr14	101640309	101640535	ENSMUSG00000075486	Commd6	377	-	inside
chr13	101567807	101567934	ENSMUSG00000099774	NA	38426	-	downstream
chr13	101659135	101659288	ENSMUSG00000099774	NA	-52902	-	upstream
chr2	101402058	101402162	ENSMUSG00000093614	NA	-168566	+	upstream
chr2	101513604	101513722	ENSMUSG00000093614	NA	-57020	+	upstream
chr10	101314442	101314567	ENSMUSG00000087723	NA	-229735	+	upstream
chr10	101342732	101342836	ENSMUSG00000087723	NA	-201445	+	upstream
chr8	102010094	102010221	ENSMUSG00000087985	NA	-470386	-	upstream
chrX	101532606	101532833	ENSMUSG00000031314	Taf1	-128	+	overlapStart
chr11	101551918	101552076	ENSMUSG00000017146	Brca1	37	-	overlapStart
chr11	101442142	101442519	ENSMUSG00000063316	Rpl27	-156	+	overlapStart
chrX	101429576	101429707	ENSMUSG00000031311	Nono	258	+	inside
chr11	101424994	101425157	ENSMUSG00000035007	Rundc1	-91	+	overlapStart
chr4	101410379	101410551	ENSMUSG00000084758	NA	7298	+	downstream
chr1	101480758	101480915	ENSMUSG00000100222	NA	94872	+	downstream
chr1	101374672	101374776	ENSMUSG00000100088	NA	3044	+	downstream
chr11	101315994	101316311	ENSMUSG00000078652	Psme3	-219	+	overlapStart
chrX	101332456	101332754	ENSMUSG00000031302	Nlgn3	33288	+	downstream
chr11	101302150	101302394	ENSMUSG00000035086	Becn1	136	-	overlapStart
chr15	101283935	101284093	ENSMUSG00000037204	9430023L20Rik	-366	+	upstream
chr15	101284166	101284394	ENSMUSG00000037204	9430023L20Rik	-135	+	overlapStart
chr11	101253588	101253885	ENSMUSG00000078656	Vps25	-119	+	overlapStart
chr15	101190897	101191048	ENSMUSG00000106563	NA	-2972	+	upstream
chr7	101155030	101155201	ENSMUSG00000083121	NA	25	-	overlapStart
chr9	101168769	101168881	ENSMUSG00000104061	NA	18457	+	downstream
chr11	101095327	101095604	ENSMUSG00000019303	Psmc3ip	109	-	overlapStart
chr11	101087185	101087392	ENSMUSG00000017801	Mlx	-92	+	overlapStart
chr9	101074500	101074663	ENSMUSG00000066415	Msl2	399	+	inside
chr12	101016076	101016275	ENSMUSG00000080575	NA	5692	-	downstream
chr12	100967081	100967185	ENSMUSG00000097160	NA	25339	+	downstream
chr3	100969591	100969757	ENSMUSG00000033222	Ttf2	72	-	overlapStart
chr5	100987732	100987851	ENSMUSG00000106255	NA	-74025	-	upstream
chr12	100903770	100903892	ENSMUSG00000047415	Gpr68	4428	-	inside
chr13	100866425	100866532	ENSMUSG00000104450	NA	-6355	+	upstream
chr12	100837398	100837528	ENSMUSG00000082604	NA	27041	-	downstream
chr11	100770924	100771044	ENSMUSG00000017747	Ghdc	33	-	overlapStart
chr5	100798550	100798828	ENSMUSG00000035266	Helq	48	-	overlapStart
chr13	100775786	100775992	ENSMUSG00000045273	Cenph	113	-	overlapStart
chr11	100738080	100738362	ENSMUSG00000019173	Rab5c	135	-	overlapStart
chr7	100706250	100706406	ENSMUSG00000029461	Fam168a	-401	+	upstream
chr13	100730815	100731068	ENSMUSG00000069089	Cdk7	127	-	overlapStart
chr5	100728872	100729086	ENSMUSG00000035273	Hpse	-9156	-	upstream
chr5	100743569	100743673	ENSMUSG00000035273	Hpse	-23853	-	upstream
chr13	100651218	100651483	ENSMUSG00000052293	Taf9;Gm12372	-361	+	upstream
chr13	100650975	100651083	ENSMUSG00000078941	Ak6;Taf9	-4	+	overlapStart
chr2	100898938	100899047	ENSMUSG00000095203	NA	-270895	-	upstream
chrX	100625852	100626100	ENSMUSG00000034311	Kif4	115	+	inside
chr9	100643167	100643325	ENSMUSG00000086225	NA	-17202	-	upstream
chr11	100619080	100619198	ENSMUSG00000017837	Nkiras2	-164	+	upstream
chr11	100619550	100619792	ENSMUSG00000017837	Nkiras2	306	+	inside
chr15	100615436	100615670	ENSMUSG00000000346	Gm2444;Dazap2	-192	+	overlapStart
chr7	100607255	100607568	ENSMUSG00000030704	Rab6a	-155	+	overlapStart
chr11	100622758	100622992	ENSMUSG00000014195	Dnajc7	-2590	-	upstream
chr7	100582903	100583166	ENSMUSG00000081359	NA	2636	+	downstream
chr6	100671028	100671327	ENSMUSG00000035378	Shq1	129	-	overlapStart
chr10	100589177	100589312	ENSMUSG00000046567	4930430F08Rik	82	-	overlapStart
chr3	100685441	100685545	ENSMUSG00000008763	Man1a2	62	-	overlapStart
chr7	100536880	100537180	ENSMUSG00000044881	Coa4	-220	+	overlapStart
chr5	100518121	100518403	ENSMUSG00000035297	Cops4	-188	+	overlapStart
chr5	100498590	100498716	ENSMUSG00000088742	NA	1628	-	downstream
chrX	100494173	100494365	ENSMUSG00000031221	Igbp1	-118	+	overlapStart
chr9	100546091	100546260	ENSMUSG00000032475	Nck1	43	-	overlapStart
chr15	100468805	100469106	ENSMUSG00000037353	Letmd1	-229	+	overlapStart
chr13	100492229	100492707	ENSMUSG00000021639	Gtf2h2	350	-	overlapStart
chr5	100429502	100429911	ENSMUSG00000097772	5430416N02Rik	33	-	overlapStart
chr3	100379527	100379631	ENSMUSG00000081440	NA	-34033	+	upstream
chr5	100416123	100416461	ENSMUSG00000035325	Sec31a	111	-	overlapStart
chr7	100371911	100372198	ENSMUSG00000030718	Ppme1	-15	-	upstream
chr11	100320370	100320587	ENSMUSG00000035530	Eif1;Gm5471	485	+	inside
chr12	100501372	100501554	ENSMUSG00000033530	Ttc7b	19450	-	inside
chr12	100200313	100200447	ENSMUSG00000001175	Calm1;Calm2;Calm3	878	+	inside
chr12	100187429	100187630	ENSMUSG00000072884	Gm10433	-539	+	upstream
chr3	100162277	100162569	ENSMUSG00000027865	Gdap2	-104	+	overlapStart
chr13	100124726	100124987	ENSMUSG00000021645	Smn1	-126	+	overlapStart
chr12	100110100	100110291	ENSMUSG00000021178	Psmc1	-86	+	overlapStart
chr7	100121518	100121711	ENSMUSG00000030726	Pold3	47	-	overlapStart
chr8	100249897	100250001	ENSMUSG00000081383	NA	189781	+	downstream
chr8	100253034	100253144	ENSMUSG00000081383	NA	192918	+	downstream
chr2	100124965	100125069	ENSMUSG00000082259	NA	66032	+	downstream
chr9	100092845	100093002	ENSMUSG00000101584	NA	70545	+	downstream
chr8	99865956	99866079	ENSMUSG00000102527	NA	-149391	+	upstream
chr5	99979042	99979209	ENSMUSG00000035364	NA	-19	+	overlapStart
chr5	99991446	99991578	ENSMUSG00000035364	NA	12385	+	downstream
chr15	99972606	99972904	ENSMUSG00000100084	NA	681	-	inside
chr5	99978879	99978986	ENSMUSG00000000568	Hnrnpd	59	-	overlapStart
chr11	99835555	99835661	ENSMUSG00000078257	2300003K06Rik	2511	-	downstream
chr4	99829117	99829521	ENSMUSG00000073791	NA	-81	+	overlapStart
chr15	99725571	99725740	ENSMUSG00000023020	LOC101055854;Cox14	-47	+	overlapStart
chr9	99676966	99677132	ENSMUSG00000089655	NA	-31433	+	upstream
chr15	99702147	99702392	ENSMUSG00000023018	Smarcd1	-140	+	overlapStart
chr12	99645070	99645255	ENSMUSG00000100211	NA	-17096	-	upstream
chr9	99575737	99575856	ENSMUSG00000032469	Dbr1	-62	+	overlapStart
chr4	99532589	99532727	ENSMUSG00000103575	NA	6657	+	downstream
chr7	99483565	99483914	ENSMUSG00000030744	Rps3	173	-	overlapStart
chr15	99474622	99474828	ENSMUSG00000037525	Bcdin3d	108	-	overlapStart
chr3	99412075	99412233	ENSMUSG00000081183	NA	51750	-	downstream
chr15	99392882	99393139	ENSMUSG00000023010	Tmbim6	0	+	inside
chr11	99385884	99386294	ENSMUSG00000087692	NA	-1456	+	upstream
chr15	99341257	99341365	ENSMUSG00000095635	NA	26878	-	downstream
chr2	99054428	99054566	ENSMUSG00000101186	NA	303301	-	downstream
chr2	99438142	99438255	ENSMUSG00000101186	NA	-80413	-	upstream
chr13	99344624	99344826	ENSMUSG00000021650	Ptcd2	54	-	overlapStart
chr15	99251799	99252128	ENSMUSG00000037570	Mcrs1	162	-	overlapStart
chr11	99238517	99238684	ENSMUSG00000035849	Krt222	5568	-	inside
chr10	99127035	99127199	ENSMUSG00000055108	NA	-710	-	upstream
chr10	99021182	99021296	ENSMUSG00000019952	Poc1b	-85854	+	upstream
chr14	99099739	99099987	ENSMUSG00000033166	Dis3	31	-	overlapStart
chr6	98882407	98882547	ENSMUSG00000105902	NA	193650	-	downstream
chr3	99009478	99009582	ENSMUSG00000086833	NA	-40344	+	upstream
chr14	99046017	99046202	ENSMUSG00000033186	Mzt1	119	-	overlapStart
chr1	99099808	99099933	ENSMUSG00000087804	NA	82444	+	downstream
chr1	99100648	99100787	ENSMUSG00000087804	NA	83284	+	downstream
chr1	99189174	99189354	ENSMUSG00000087804	NA	171810	+	downstream
chr15	98993147	98993305	ENSMUSG00000097587	4930578M01Rik	7182	+	downstream
chr11	98942150	98942254	ENSMUSG00000064491	NA	-4294	+	upstream
chr11	98959569	98959678	ENSMUSG00000064491	NA	13125	+	downstream
chr3	98986957	98987103	ENSMUSG00000085121	NA	-45701	-	upstream
chrX	98938035	98938179	ENSMUSG00000047694	Yipf6	1719	+	inside
chr7	99141485	99141619	ENSMUSG00000035354	Uvrag	-341	-	upstream
chr15	98830752	98830856	ENSMUSG00000067713	Prkag1	756	-	inside
chr15	98831389	98831666	ENSMUSG00000067713	Prkag1	119	-	overlapStart
chr9	98769323	98769427	ENSMUSG00000103276	NA	1393	+	downstream
chr15	98763065	98763259	ENSMUSG00000051853	Arf3	149	-	overlapStart
chr3	98731970	98732076	ENSMUSG00000063730	Hsd3b2	-7427	-	upstream
chr12	98734601	98734726	ENSMUSG00000021009	Ptpn21	2804	-	inside
chr2	98664855	98665262	ENSMUSG00000075014	NA	2446	-	downstream
chr2	98666208	98667359	ENSMUSG00000075014	NA	1093	-	includeFeature
chr2	98637661	98637798	ENSMUSG00000075015	NA	-24576	+	upstream
chr2	98662201	98663013	ENSMUSG00000075015	NA	-36	+	overlapStart
chr2	98663637	98664112	ENSMUSG00000075015	NA	1400	+	overlapEnd
chr11	98619644	98619816	ENSMUSG00000078134	NA	6017	-	downstream
chr1	98643244	98643349	ENSMUSG00000100009	NA	53727	+	downstream
chr1	98645982	98646108	ENSMUSG00000100009	NA	56465	+	downstream
chr9	98601568	98601813	ENSMUSG00000032459	Mrps22	92	-	overlapStart
chr3	98565351	98565464	ENSMUSG00000105641	NA	15047	-	downstream
chr15	98567594	98567994	ENSMUSG00000091050	NA	270	+	inside
chr9	98563585	98563792	ENSMUSG00000051074	NA	26	-	overlapStart
chr15	98533878	98533986	ENSMUSG00000022992	Kansl2	366	-	inside
chr3	98511889	98512004	ENSMUSG00000095143	Gm10681;Hsd3b4	-1375	-	upstream
chr10	98550387	98550590	ENSMUSG00000102310	NA	-63514	-	upstream
chr9	98457432	98457558	ENSMUSG00000032454	Rbp2	-28683	+	upstream
chrX	98486710	98486814	ENSMUSG00000082933	NA	2920	+	downstream
chr3	98489177	98489282	ENSMUSG00000106129	NA	-15959	-	upstream
chr11	98438949	98439055	ENSMUSG00000002580	Mien1	42	-	overlapStart
chr11	98400147	98400566	ENSMUSG00000038208	Pgap3	343	-	overlapStart
chr3	98406672	98406789	ENSMUSG00000050064	Zfp697	24211	+	inside
chr11	98358363	98358660	ENSMUSG00000018167	Stard3	-5	+	overlapStart
chr4	98383175	98383358	ENSMUSG00000028563	Tm2d1	131	-	overlapStart
chr13	98316878	98317114	ENSMUSG00000021660	Btf3	128	-	overlapStart
chr9	98296506	98296617	ENSMUSG00000101452	NA	-5144	+	upstream
chr2	98384479	98384618	ENSMUSG00000080802	NA	93076	+	downstream
chr13	98262917	98263115	ENSMUSG00000041747	Utp15	75	-	overlapStart
chr12	97922863	97922990	ENSMUSG00000021003	Galc	336596	-	downstream
chr12	98051656	98051760	ENSMUSG00000021003	Galc	207803	-	downstream
chr12	98065909	98066019	ENSMUSG00000021003	Galc	193550	-	downstream
chr15	98145538	98145776	ENSMUSG00000048175	Asb8	20087	-	inside
chr15	98093141	98093496	ENSMUSG00000097150	NA	-142	+	overlapStart
chr5	97988779	97988901	ENSMUSG00000105801	NA	12171	-	downstream
chr16	98107501	98107793	ENSMUSG00000097874	LOC102635234	-110082	-	upstream
chr2	97896199	97896350	ENSMUSG00000082820	NA	53480	-	downstream
chr2	97949646	97949750	ENSMUSG00000082820	NA	33	-	overlapStart
chr1	97949436	97949549	ENSMUSG00000089782	NA	-47	-	upstream
chr3	97901081	97901286	ENSMUSG00000086557	NA	8	-	overlapStart
chr1	97871020	97871124	ENSMUSG00000104140	NA	9045	-	downstream
chr16	97851750	97851955	ENSMUSG00000014039	Prdm15	100	-	overlapStart
chr11	97782341	97782529	ENSMUSG00000071415	LOC100044627;LOC100862455;Rpl23	96	-	overlapStart
chr1	97769956	97770287	ENSMUSG00000026333	Gin1	-216	+	overlapStart
chr11	97766502	97766674	ENSMUSG00000018541	Cwc25	54	-	overlapStart
chr10	97755966	97756147	ENSMUSG00000089097	NA	-11082	-	upstream
chr10	97999470	97999588	ENSMUSG00000089097	NA	-254586	-	upstream
chr13	97719815	97720005	ENSMUSG00000054944	NA	27596	-	downstream
chr13	97728322	97728440	ENSMUSG00000054944	NA	19089	-	downstream
chr7	97696530	97696765	ENSMUSG00000025439	Clns1a	-104	+	overlapStart
chr3	97856899	97857017	ENSMUSG00000038170	Pde4dip	31808	-	inside
chr11	97684105	97684227	ENSMUSG00000078695	Gm20267;Cisd3	-1721	+	upstream
chr15	97617751	97617982	ENSMUSG00000022466	Rpap3	88071	-	downstream
chr11	97512177	97512349	ENSMUSG00000087042	NA	9718	-	downstream
chr7	97371522	97371719	ENSMUSG00000035704	Alg8	-84	+	overlapStart
chr12	97378664	97378768	ENSMUSG00000088448	NA	-7551	-	upstream
chr11	97362109	97362341	ENSMUSG00000038485	Socs7	-442	+	upstream
chr14	97276918	97277040	ENSMUSG00000088538	NA	59714	-	downstream
chr14	97342075	97342179	ENSMUSG00000088538	NA	-5443	-	upstream
chrX	97304531	97304649	ENSMUSG00000034457	Eda2r	72685	-	downstream
chr7	97276283	97276390	ENSMUSG00000035713	Usp35	55737	-	downstream
chr3	97249657	97249761	ENSMUSG00000106536	NA	-12698	+	upstream
chr8	97330904	97331025	ENSMUSG00000077125	NA	75063	+	downstream
chr15	97373928	97374032	ENSMUSG00000048218	Amigo2	-126641	-	upstream
chr13	97190492	97190606	ENSMUSG00000021665	Hexb	7865	-	inside
chr1	97174898	97175045	ENSMUSG00000100484	NA	12038	+	inside
chr1	97191509	97191638	ENSMUSG00000100484	NA	28649	+	inside
chr11	97186989	97187174	ENSMUSG00000001440	Kpnb1	892	-	inside
chr6	97179084	97179322	ENSMUSG00000030059	Tmf1	40	-	overlapStart
chr13	97137790	97138097	ENSMUSG00000060739	Nsa2	136	-	overlapStart
chr3	97124365	97124474	ENSMUSG00000106324	NA	1748	-	downstream
chr11	97041400	97041685	ENSMUSG00000020878	Lrrc46	7	-	overlapStart
chr5	96997320	96997516	ENSMUSG00000105006	NA	44	-	overlapStart
chr11	96977283	96977492	ENSMUSG00000018678	Sp2	5676	-	inside
chr11	96977801	96978078	ENSMUSG00000018678	Sp2	5158	-	inside
chr11	96987902	96988108	ENSMUSG00000018678	Sp2	-4943	-	upstream
chr14	96856229	96856368	ENSMUSG00000089130	NA	-88790	+	upstream
chr9	96889834	96889970	ENSMUSG00000043587	Acpl2	2835	-	inside
chr11	96829875	96830104	ENSMUSG00000038615	Nfe2l1	93	-	overlapStart
chr11	96830402	96830533	ENSMUSG00000038615	Nfe2l1	-434	-	upstream
chr11	96777470	96777788	ENSMUSG00000020876	Snx11	89	-	overlapStart
chr8	96934363	96934470	ENSMUSG00000077938	NA	278234	+	downstream
chr10	96616840	96617066	ENSMUSG00000036478	Btg1	-161	+	overlapStart
chr16	96984999	96985103	ENSMUSG00000050272	Dscam	185753	-	inside
chr15	96654851	96654982	ENSMUSG00000023169	Slc38a1	-11938	-	upstream
[truncated: 4,792 more rows]
