# Supplementary material for: Ets transcription factor GABP controls T cell homeostasis and immunity
Source: Nat Commun. 2017 Oct 20;8:1062. doi: 10.1038/s41467-017-01020-6 (PMC5648787; doi:10.1038/s41467-017-01020-6)
Supplement: Supplementary file 7 — Supplementary Data 4 [file 41467_2017_1020_MOESM7_ESM.xlsx]

## Sheet: Direct-Targets-DifferentiallyEx
Supplementary Data 4 Complete list of putative direct target genes of GABPa
1. GeneSymbol
2. GeneID
3. log2 fold change CD4 KO vs WT (0hr)
4. log2 fold change CD8 KO vs WT (0hr)
5. log2 fold change CD4 KO vs WT (18hr)
6. log2 fold change CD8 KO vs WT (18hr)
7. Chromosome
8. Start
9. End
10. Strand
11. Functional annotation w.r.t. nearest gene (overlapStart indicates peak region overlaps TSS)
		Microarray: log2 fold change				ChIP-seq
GeneSymbol	GeneID	CD4 KO vs WT (0hr)	CD8 KO vs WT (0hr)	CD4 KO vs WT (18hr)	CD8 KO vs WT (18hr)	Chromsome	start	end	strand	Annotation
1600012H06Rik	67912	0.292945	0.363916	1.4235	1.14855	chr17	14943036	14943331	+	overlapStart
2210016F16Rik	70153	-1.19854	-0.686742	-2.09698	-1.29876	chr13	58385121	58385350	-	overlapStart
3110043O21Rik	73205	0.196686	0.0982114	1.55408	1.07378	chr4	35226092	35226235	-	overlapStart
Adprh	11544	-1.5471	-1.14694	-2.78086	-1.31625	chr16	38452584	38452845	-	overlapStart
Ap4b1	67489	0.939308	1.09748	0.749429	1.19114	chr3	103809456	103809682	+	overlapStart
Armc10	67211	-0.400934	-0.421356	-1.5989	-0.960888	chr5	21645861	21646097	+	inside
Atp6v1d	73834	0.287582	0.510161	0.794507	1.0512	chr12	78861511	78861808	-	overlapStart
AW209491	105351	-0.250809	-0.477183	-0.899215	-1.27009	chr13	14630105	14630327	+	overlapStart
AW209491	105351	-0.250809	-0.477183	-0.899215	-1.27009	chr13	14708285	14708410	+	downstream
Bnip2	12175	0.0136296	-0.896384	-1.77362	-1.81216	chr9	69989377	69989565	+	overlapStart
Brox	71678	0.0957722	0.355515	0.654673	0.826756	chr1	183296942	183297141	-	inside
Ccdc91	67015	-0.334867	-0.68401	-1.11799	-1.25484	chr6	147475790	147475922	+	overlapStart
Ccng1	12450	0.534064	0.689961	0.890881	0.955449	chr11	40839009	40839120	-	upstream
Ccz1	231874	-3.01158	-2.62137	-3.54508	-2.82065	chr5	144014806	144015043	-	overlapStart
Cenpf	108000	1.21758	1.75422	-0.382525	0.569519	chr1	189687993	189688276	-	overlapStart
Cenph	26886	2.7516	2.71263	-1.2443	-0.254588	chr13	100775786	100775992	-	overlapStart
Chmp2a	68953	0.307421	0.860976	0.767862	0.864241	chr7	13034436	13034806	-	overlapStart
Copg2	54160	-0.0278813	-0.2051	-1.25493	-1.01229	chr6	30896655	30896884	-	overlapStart
Cops7a	26894	-1.16196	-0.808286	-2.49581	-1.8206	chr6	124975133	124975276	-	upstream
Cops7a	26894	-1.16196	-0.808286	-2.49581	-1.8206	chr6	124965349	124965716	-	overlapStart
Cops7a	26894	-1.16196	-0.808286	-2.49581	-1.8206	chr6	124977633	124977759	-	upstream
Csgalnact2	78752	-1.50927	-1.43205	-0.437102	-0.751028	chr6	118138981	118139232	-	overlapStart
Ddit3	13198	0.475696	0.639574	2.69908	1.9249	chr10	127290566	127290686	+	upstream
Dlst	78920	-0.562555	-0.211987	-1.13655	-0.718145	chr12	85110669	85110959	+	overlapStart
Ercc3	13872	1.0205	0.99969	-0.223765	0.00853792	chr18	32240136	32240434	+	overlapStart
Ergic1	67458	-0.130189	-0.41006	-1.50919	-1.68908	chr17	26561362	26561510	+	overlapStart
Fbxo22	71999	-1.99031	-1.88636	-1.56073	-1.05338	chr9	55208826	55209080	+	overlapStart
Fbxo28	67948	-1.4239	-1.25957	-1.06631	-0.536744	chr1	182341530	182341708	-	overlapStart
Ftsj2	68017	-0.69467	-0.700218	-1.57806	-1.33587	chr5	140331767	140332011	-	overlapStart
Gabpa	14390	1.35519	0.948185	1.52885	1.18342	chr16	84834761	84835131	+	overlapStart
Galk2	69976	-0.286743	-0.350857	-2.65558	-1.23394	chr2	125859009	125859285	+	overlapStart
Gba2	230101	-0.805743	-0.477618	-1.42402	-1.06748	chr4	43578737	43579042	-	overlapStart
Idh3b	170718	-2.18894	-1.53223	-1.89942	-1.84505	chr2	130284359	130284591	-	overlapStart
Impa1	55980	-0.228151	-0.245567	-1.13819	-0.916321	chr3	10331309	10331526	-	overlapStart
Kif22	110033	1.48419	1.36863	-1.42278	0.0487178	chr7	127042397	127042666	-	overlapStart
Kti12	100087	-0.377294	-0.164652	-2.17379	-1.89805	chr4	108847756	108847929	+	overlapStart
Lrrfip2	71268	-1.79826	-1.36819	-1.1481	-1.49138	chr9	111117955	111118192	+	inside
Lyrm2	108755	-0.906331	-1.07059	-2.99928	-2.01842	chr4	32800100	32800357	+	overlapStart
Mcm3	17215	0.164772	0.621986	-2.07766	-1.12842	chr1	20820268	20820564	-	overlapStart
Mcm5	17218	0.176462	0.816103	-1.24964	-1.16014	chr8	75109350	75109464	+	upstream
Mcrs1	51812	-1.64516	-1.38543	-2.34231	-1.26986	chr15	99251799	99252128	-	overlapStart
Mettl21a	67099	-0.596123	-0.489916	-1.36359	-1.13358	chr1	64617185	64617331	-	overlapStart
Mphosph8	75339	-0.932274	-1.15577	-0.916402	-1.15859	chr14	56668045	56668301	+	overlapStart
Mrpl16	94063	-1.22998	-0.836711	-1.31194	-1.42918	chr19	11770198	11770489	+	overlapStart
Mrps35	232536	-0.933949	-0.543573	-1.30426	-0.98922	chr6	147042592	147042826	+	overlapStart
Mtif2	76784	-0.887088	-0.778702	-1.85885	-1.222	chr11	29526266	29526498	+	overlapStart
Mtmr9	210376	-1.19888	-1.52677	-2.51737	-1.78493	chr14	63543864	63544169	-	overlapStart
Mtx2	53375	-2.73855	-3.39351	-2.00846	-2.69713	chr2	74825713	74825932	+	overlapStart
Ndufaf1	69702	-2.18918	-2.37114	-3.24089	-2.63006	chr2	119662744	119662904	-	overlapStart
Nek9	217718	-0.493549	-0.33321	-1.62708	-0.745288	chr12	85339312	85339480	-	overlapStart
Nfs1	18041	-0.681764	-0.363377	-2.43714	-1.60845	chr2	156144076	156144307	-	overlapStart
Nsun6	74455	0.321303	0.438469	2.78792	1.62875	chr2	15055086	15055262	-	upstream
Nubp1	26425	-2.97709	-1.88926	-3.042	-1.77303	chr16	10411842	10412307	+	overlapStart
Nubp1	26425	-2.97709	-1.88926	-3.042	-1.77303	chr16	10405314	10405432	+	upstream
Nup107	103468	1.20509	1.15924	-0.101054	-0.0634379	chr10	117792573	117792849	-	overlapStart
Oma1	67013	-0.73493	-0.796065	-1.54225	-0.991568	chr4	103313715	103313878	+	overlapStart
Pik3r4	75669	-2.07789	-2.35332	-3.45151	-2.27778	chr9	105624518	105624705	+	upstream
Pik3r4	75669	-2.07789	-2.35332	-3.45151	-2.27778	chr9	105642847	105643151	+	overlapStart
Poll	56626	-1.54337	-1.4549	-1.46778	-1.34178	chr19	45528085	45528204	-	downstream
Poll	56626	-1.54337	-1.4549	-1.46778	-1.34178	chr19	45560455	45560686	-	overlapStart
Pomp	66537	0.304466	0.685974	-0.86463	-0.98303	chr5	147860459	147860745	+	overlapStart
Psmc3ip	19183	-1.39532	-0.107226	-2.70218	-1.98653	chr11	101095327	101095604	-	overlapStart
Rab24	19336	0.432888	0.185502	-1.15006	-0.773871	chr13	55321885	55322133	-	overlapStart
Ripk3	56532	-1.09453	-0.417774	-2.68412	-1.47509	chr14	55799190	55799306	-	upstream
Rpap1	68925	-0.650686	-0.359773	-1.74042	-0.928296	chr2	119787405	119787636	-	overlapStart
Rps6kc1	320119	-0.929758	-1.34188	-1.04085	-1.4888	chr1	190911697	190911892	-	overlapStart
Scrn3	74616	-1.98616	-1.02067	-1.5031	-0.592625	chr2	73312455	73312756	+	overlapStart
Setd4	224440	0.416855	0.860823	0.969848	1.22539	chr16	93603827	93603936	-	inside
Slc25a17	20524	-0.437826	-0.406222	-1.57574	-1.94273	chr15	81360762	81360916	-	overlapStart
Slc50a1	19729	-1.14692	-0.940344	-2.03277	-0.804936	chr3	89266456	89266664	-	downstream
Slc50a1	19729	-1.14692	-0.940344	-2.03277	-0.804936	chr3	89270483	89270650	-	overlapStart
Smim19	102032	-1.12274	-1.10244	-1.35505	-0.961169	chr8	22476758	22477040	-	overlapStart
Snhg6	73824	0.723753	0.867518	2.27289	1.8921	chr1	9944041	9944299	-	overlapStart
Snrpb	20638	-0.872304	-0.58849	-0.764786	-1.03062	chr2	130179231	130179477	-	overlapStart
Stoml2	66592	-2.325	-1.12091	-3.02734	-2.04468	chr4	43031336	43031580	-	inside
Stx5a	56389	0.131965	0.43012	0.679116	1.10027	chr19	8741670	8741876	+	inside
Timm10	30059	-1.61937	-0.706626	-2.2089	-1.35693	chr2	84826885	84827088	+	overlapStart
Tmem126a	66271	-0.760449	-0.124767	-1.79456	-1.2124	chr7	90457190	90457304	-	overlapStart
Tmub2	72053	0.484787	0.680003	0.812681	0.884404	chr11	102284730	102285052	+	overlapStart
Traf1	22029	0.245852	0.299431	1.87567	0.946714	chr2	34944884	34944998	-	inside
Trim39	79263	0.37475	0.614207	0.965065	0.88604	chr17	36271816	36272007	-	inside
Trim39	79263	0.37475	0.614207	0.965065	0.88604	chr17	36271242	36271564	-	inside
Trip13	69716	2.0993	1.80267	-2.31025	-1.33011	chr13	73937657	73938027	-	overlapStart
Tsnax	53424	-0.836409	-1.71755	-1.59842	-2.91903	chr8	125012817	125013166	+	overlapStart
Ttc30a1	78802	1.71824	1.40438	-0.450109	0.0957199	chr2	75981691	75981898	-	inside
Tufm	233870	0.834649	1.0629	0.380604	0.0553242	chr7	126487153	126487464	+	overlapStart
Ublcp1	79560	-1.10567	-1.11067	-1.15697	-2.26968	chr11	44470385	44470663	-	overlapStart
Use1	67023	-1.39223	-0.93364	-1.15977	-0.652329	chr8	71367129	71367320	+	inside
Usp19	71472	0.836941	0.955683	1.19538	1.16912	chr9	108490559	108490976	+	overlapStart
Wdr45	54636	0.950615	1.39649	1.26811	1.72133	chrX	7721939	7722300	+	overlapStart
Wdr55	67936	-0.124371	0.0140155	-0.795038	-0.957188	chr18	36760088	36760304	+	overlapStart
Yae1d1	67008	-2.60458	-3.12477	-3.6241	-3.08569	chr13	17993207	17993460	-	overlapStart
Zbtb45	232879	-1.59905	-1.50984	-1.7249	-1.02851	chr7	13009719	13010018	-	overlapStart
Zfp40	22700	-1.31874	-1.75787	-1.42763	-1.06476	chr17	23193262	23193404	-	upstream
Zfp410	52708	-1.83063	-1.27609	-1.9792	-1.38434	chr12	84316980	84317194	+	inside
Zfp422	67255	-0.857824	-0.887888	-2.08842	-0.952907	chr6	116628927	116629092	-	overlapStart
Zfp54	22712	-1.27836	-0.908543	-1.75043	-1.01786	chr17	21423120	21423255	+	overlapStart
Zfp623	78834	-0.883952	-0.472288	-1.72347	-1.14605	chr15	75940912	75941127	+	overlapStart
Zscan12	22758	-2.75295	-2.03911	-3.02082	-2.78985	chr13	21362766	21362873	+	overlapStart
