# Supplementary material for: Ets transcription factor GABP controls T cell homeostasis and immunity
Source: Nat Commun. 2017 Oct 20;8:1062. doi: 10.1038/s41467-017-01020-6 (PMC5648787; doi:10.1038/s41467-017-01020-6)
Supplement: Supplementary file 8 — Supplementary Data 5 [file 41467_2017_1020_MOESM8_ESM.xlsx]

## Sheet: Sheet1
Supplementary Data 5 Gene ontology analysis of GABPa direct target genes
1. Gene set ID
2. Gene set description
3. p-value
4. FDR correction value
5. Genes in the test set
GO-ID	Description	p-value	corr p-value	Genes in test set
9987	cellular process	6.6629e-10	3.3581e-07	NUP107|GBA2|USE1|IMPA1|IDH3B|POLL|GABPA|RIPK3|KIF22|TRAF1|FTSJ2|TUFM|SLC25A17|DDIT3|ADPRH|MCM3|MCM5|STX5A|ZFP410|ERGIC1|SNRPB|ZFP422|MRPL16|PIK3R4|DLST|MTMR9|MTIF2|TIMM10|RPAP1|USP19|PSMC3IP|NFS1|RPS6KC1|RAB24|BNIP2|ZSCAN12|TTC30A1|ATP6V1D|TSNAX|NEK9|MTX2|AP4B1|WDR55|CENPF|CENPH|ERCC3|TRIM39|CCNG1|COPG2|TRIP13|GALK2
44237	cellular metabolic process	4.4184e-07	0.00011134	ZFP422|MRPL16|PIK3R4|DLST|MTMR9|MTIF2|RPAP1|GBA2|USP19|PSMC3IP|NFS1|IMPA1|RPS6KC1|RAB24|IDH3B|ZSCAN12|POLL|ATP6V1D|GABPA|NEK9|RIPK3|KIF22|FTSJ2|TUFM|WDR55|ERCC3|DDIT3|ADPRH|MCM3|MCM5|TRIP13|ZFP410|GALK2|SNRPB
44238	primary metabolic process	1.1424e-06	0.00019192	ZFP422|MRPL16|PIK3R4|DLST|MTIF2|OMA1|RPAP1|GBA2|USE1|USP19|PSMC3IP|NFS1|IMPA1|RPS6KC1|IDH3B|ZSCAN12|POLL|ATP6V1D|GABPA|NEK9|RIPK3|KIF22|FTSJ2|TUFM|WDR55|ERCC3|DDIT3|ADPRH|MCM3|MCM5|TRIP13|ZFP410|GALK2|SNRPB
8152	metabolic process	4.0384e-06	0.00050884	ZFP422|MRPL16|PIK3R4|DLST|MTMR9|MTIF2|OMA1|RPAP1|GBA2|USE1|USP19|PSMC3IP|NFS1|IMPA1|RPS6KC1|RAB24|IDH3B|ZSCAN12|POLL|ATP6V1D|GABPA|NEK9|RIPK3|KIF22|FTSJ2|TUFM|WDR55|ERCC3|DDIT3|ADPRH|MCM3|MCM5|TRIP13|ZFP410|GALK2|SNRPB
43170	macromolecule metabolic process	7.2663e-06	0.00065355	ZFP422|MRPL16|PIK3R4|MTIF2|OMA1|RPAP1|USE1|USP19|PSMC3IP|NFS1|RPS6KC1|ZSCAN12|POLL|GABPA|NEK9|RIPK3|KIF22|FTSJ2|TUFM|WDR55|ERCC3|DDIT3|ADPRH|MCM3|MCM5|TRIP13|ZFP410|SNRPB
44260	cellular macromolecule metabolic process	7.7803e-06	0.00065355	ZFP422|MRPL16|PIK3R4|MTIF2|RPAP1|USP19|PSMC3IP|NFS1|RPS6KC1|ZSCAN12|POLL|GABPA|NEK9|RIPK3|KIF22|FTSJ2|TUFM|WDR55|ERCC3|DDIT3|ADPRH|MCM3|MCM5|TRIP13|ZFP410|SNRPB
15031	protein transport	1.0147e-05	0.00069257	NUP107|CCDC91|MTX2|RAB24|CHMP2A|STX5A|COPG2|TIMM10|USE1|AP4B1
45184	establishment of protein localization	1.0993e-05	0.00069257	NUP107|CCDC91|MTX2|RAB24|CHMP2A|STX5A|COPG2|TIMM10|USE1|AP4B1
34641	cellular nitrogen compound metabolic process	2.9192e-05	0.001521	ZFP422|DLST|KIF22|FTSJ2|RPAP1|WDR55|PSMC3IP|NFS1|ERCC3|RPS6KC1|DDIT3|IDH3B|MCM3|ZSCAN12|POLL|MCM5|TRIP13|ZFP410|ATP6V1D|GABPA|SNRPB
6139	nucleobase, nucleoside, nucleotide and nucleic acid metabolic process	3.0179e-05	0.001521	ZFP422|DLST|KIF22|FTSJ2|RPAP1|WDR55|PSMC3IP|ERCC3|RPS6KC1|DDIT3|IDH3B|MCM3|ZSCAN12|POLL|MCM5|TRIP13|ZFP410|ATP6V1D|GABPA|SNRPB
8104	protein localization	3.5187e-05	0.0016122	NUP107|CCDC91|MTX2|RAB24|CHMP2A|STX5A|COPG2|TIMM10|USE1|AP4B1
6807	nitrogen compound metabolic process	4.4518e-05	0.0018698	ZFP422|DLST|KIF22|FTSJ2|RPAP1|WDR55|PSMC3IP|NFS1|ERCC3|RPS6KC1|DDIT3|IDH3B|MCM3|ZSCAN12|POLL|MCM5|TRIP13|ZFP410|ATP6V1D|GABPA|SNRPB
6259	DNA metabolic process	9.15e-05	0.0035474	PSMC3IP|ERCC3|MCM3|POLL|MCM5|KIF22|TRIP13
90304	nucleic acid metabolic process	0.00014266	0.0051357	ZFP422|KIF22|FTSJ2|RPAP1|WDR55|PSMC3IP|ERCC3|RPS6KC1|DDIT3|MCM3|ZSCAN12|POLL|MCM5|TRIP13|ZFP410|GABPA|SNRPB
33036	macromolecule localization	0.00015287	0.0051363	NUP107|CCDC91|MTX2|RAB24|CHMP2A|STX5A|COPG2|TIMM10|USE1|AP4B1
6270	DNA-dependent DNA replication initiation	0.0002613	0.008231	MCM3|MCM5
6734	NADH metabolic process	0.00032605	0.0096664	IDH3B|DLST
6103	2-oxoglutarate metabolic process	0.00047651	0.013342	IDH3B|DLST
22402	cell cycle process	0.00063496	0.016843	PSMC3IP|NEK9|CENPH|DDIT3|CCNG1|TRIP13
6886	intracellular protein transport	0.0007624	0.019213	MTX2|STX5A|COPG2|TIMM10|AP4B1
46907	intracellular transport	0.00089277	0.021038	MTX2|STX5A|COPG2|TIMM10|USE1|AP4B1
6626	protein targeting to mitochondrion	0.00097325	0.021038	MTX2|TIMM10
70585	protein localization in mitochondrion	0.00097325	0.021038	MTX2|TIMM10
10467	gene expression	0.0011578	0.021038	ZFP422|MRPL16|MTIF2|FTSJ2|RPAP1|TUFM|WDR55|ERCC3|DDIT3|MCM3|ZSCAN12|MCM5|ZFP410|GABPA|SNRPB
279	M phase	0.0011623	0.021038	PSMC3IP|NEK9|CENPH|CCNG1|TRIP13
6793	phosphorus metabolic process	0.0011676	0.021038	NEK9|IMPA1|RIPK3|ERCC3|RPS6KC1|PIK3R4|MTMR9|ATP6V1D|GALK2
6796	phosphate metabolic process	0.0011676	0.021038	NEK9|IMPA1|RIPK3|ERCC3|RPS6KC1|PIK3R4|MTMR9|ATP6V1D|GALK2
6974	response to DNA damage stimulus	0.0011984	0.021038	ERCC3|CCNG1|POLL|KIF22|TRIP13
33554	cellular response to stress	0.0012105	0.021038	ERCC3|DDIT3|CCNG1|POLL|KIF22|TRIP13
34613	cellular protein localization	0.0012732	0.021328	MTX2|STX5A|COPG2|TIMM10|AP4B1
70727	cellular macromolecule localization	0.0013119	0.021328	MTX2|STX5A|COPG2|TIMM10|AP4B1
7049	cell cycle	0.0014306	0.022532	PSMC3IP|NEK9|CENPH|DDIT3|CCNG1|MCM3|TRIP13
6099	tricarboxylic acid cycle	0.0014922	0.02279	IDH3B|DLST
6289	nucleotide-excision repair	0.0016385	0.02294	ERCC3|POLL
19674	NAD metabolic process	0.0016385	0.02294	IDH3B|DLST
46356	acetyl-CoA catabolic process	0.0016385	0.02294	IDH3B|DLST
22403	cell cycle phase	0.0019752	0.026906	PSMC3IP|NEK9|CENPH|CCNG1|TRIP13
44249	cellular biosynthetic process	0.0022404	0.029582	ZFP422|MRPL16|MTIF2|RPAP1|TUFM|NFS1|IMPA1|ERCC3|DDIT3|MCM3|ZSCAN12|POLL|MCM5|ZFP410|ATP6V1D|GABPA
9060	aerobic respiration	0.0022891	0.029582	IDH3B|DLST
32792	negative regulation of CREB transcription factor activity	0.0027282	0.029891	DDIT3
51383	kinetochore organization	0.0027282	0.029891	CENPH
6680	glucosylceramide catabolic process	0.0027282	0.029891	GBA2
48866	stem cell fate specification	0.0027282	0.029891	CENPF
42789	mRNA transcription from RNA polymerase II promoter	0.0027282	0.029891	DDIT3
18282	metal incorporation into metallo-sulfur cluster	0.0027282	0.029891	NFS1
18283	iron incorporation into metallo-sulfur cluster	0.0027282	0.029891	NFS1
9109	coenzyme catabolic process	0.0028445	0.030502	IDH3B|DLST
9058	biosynthetic process	0.0031204	0.032764	ZFP422|MRPL16|MTIF2|RPAP1|TUFM|NFS1|IMPA1|ERCC3|DDIT3|MCM3|ZSCAN12|POLL|MCM5|ZFP410|ATP6V1D|GABPA
6281	DNA repair	0.0034363	0.03416	ERCC3|POLL|KIF22|TRIP13
6261	DNA-dependent DNA replication	0.0034567	0.03416	MCM3|MCM5
51187	cofactor catabolic process	0.0034567	0.03416	IDH3B|DLST
51726	regulation of cell cycle	0.0041912	0.039928	CENPF|DDIT3|CCNG1|USP19
34645	cellular macromolecule biosynthetic process	0.0042863	0.039928	ZFP422|MRPL16|MTIF2|RPAP1|TUFM|ERCC3|DDIT3|MCM3|ZSCAN12|POLL|MCM5|ZFP410|GABPA
9059	macromolecule biosynthetic process	0.0044613	0.039928	ZFP422|MRPL16|MTIF2|RPAP1|TUFM|ERCC3|DDIT3|MCM3|ZSCAN12|POLL|MCM5|ZFP410|GABPA
46496	nicotinamide nucleotide metabolic process	0.0048477	0.039928	IDH3B|DLST
43648	dicarboxylic acid metabolic process	0.0048477	0.039928	IDH3B|DLST
6839	mitochondrial transport	0.0048477	0.039928	MTX2|TIMM10
19538	protein metabolic process	0.0049437	0.039928	NEK9|RIPK3|MRPL16|PIK3R4|MTIF2|OMA1|USE1|USP19|TUFM|NFS1|ERCC3|RPS6KC1|ADPRH
6260	DNA replication	0.005111	0.039928	MCM3|POLL|MCM5
16310	phosphorylation	0.0051684	0.039928	NEK9|RIPK3|ERCC3|RPS6KC1|PIK3R4|ATP6V1D|GALK2
9299	mRNA transcription	0.005449	0.039928	DDIT3
30885	regulation of myeloid dendritic cell activation	0.005449	0.039928	CENPF
6661	phosphatidylinositol biosynthetic process	0.005449	0.039928	IMPA1
51725	protein amino acid de-ADP-ribosylation	0.005449	0.039928	ADPRH
6678	glucosylceramide metabolic process	0.005449	0.039928	GBA2
2724	regulation of T cell cytokine production	0.005449	0.039928	CENPF
2730	regulation of dendritic cell cytokine production	0.005449	0.039928	CENPF
48865	stem cell fate commitment	0.005449	0.039928	CENPF
44267	cellular protein metabolic process	0.0055558	0.039928	NEK9|NFS1|RIPK3|ERCC3|RPS6KC1|ADPRH|MRPL16|PIK3R4|MTIF2|USP19|TUFM
19362	pyridine nucleotide metabolic process	0.0056247	0.039928	IDH3B|DLST
6084	acetyl-CoA metabolic process	0.0056247	0.039928	IDH3B|DLST
51649	establishment of localization in cell	0.005935	0.041545	MTX2|STX5A|COPG2|TIMM10|USE1|AP4B1
